# Supplementary material for: A review of the Eviotazebrina complex, with descriptions of four new species (Teleostei, Gobiidae)
Source: Zookeys. 2021 Aug 27;1057:149–84. doi: 10.3897/zookeys.1057.66675 (PMC8417026; doi:10.3897/zookeys.1057.66675)
Supplement: XML Treatment for Eviota pseudozebrina [file zookeys.1057.66675-treatment1.xml]

<!DOCTYPE tp:taxon-treatment
  PUBLIC "-//TaxonX//DTD Taxonomic Treatment Publishing DTD v0 20100105//EN" "tax-treatment-NSO.dtd">
<tp:taxon-treatment xmlns:tp="http://www.plazi.org/taxpub"><tp:treatment-meta><kwd-group><label>Taxon classification</label><kwd><named-content xmlns:xlink="http://www.w3.org/1999/xlink" content-type="kingdom">Animalia</named-content></kwd><kwd><named-content xmlns:xlink="http://www.w3.org/1999/xlink" content-type="order">Perciformes</named-content></kwd><kwd><named-content xmlns:xlink="http://www.w3.org/1999/xlink" content-type="family">Gobiidae</named-content></kwd></kwd-group><mixed-citation publication-type="journal"><person-group><name><surname>Tornabene</surname><given-names>Luke</given-names></name><name><surname>Greenfield</surname><given-names>David W.</given-names></name><name><surname>Erdmann</surname><given-names>Mark V.</given-names></name></person-group><article-title>A review of the <italic><tp:taxon-name><tp:taxon-name-part taxon-name-part-type="genus" reg="Eviota">Eviota</tp:taxon-name-part><tp:taxon-name-part taxon-name-part-type="species" reg="zebrina">zebrina</tp:taxon-name-part></tp:taxon-name></italic> complex, with descriptions of four new species (<tp:taxon-name><tp:taxon-name-part taxon-name-part-type="subclass">Teleostei</tp:taxon-name-part></tp:taxon-name>, <tp:taxon-name><tp:taxon-name-part taxon-name-part-type="family">Gobiidae</tp:taxon-name-part></tp:taxon-name>)</article-title><source>Zookeys</source><day>27</day><month>8</month><year>2021</year><volume>1057</volume><fpage>149</fpage><lpage>184</lpage><pub-id pub-id-type="doi">10.3897/zookeys.1057.66675</pub-id></mixed-citation></tp:treatment-meta><tp:nomenclature><tp:taxon-name>
            <object-id xmlns:xlink="http://www.w3.org/1999/xlink" content-type="arpha" xlink:type="simple">AF161F93-1F99-538E-9BC7-DADC3E271BE6</object-id>
            <tp:taxon-name-part taxon-name-part-type="genus" reg="Eviota">Eviota</tp:taxon-name-part>
            <tp:taxon-name-part taxon-name-part-type="species" reg="pseudozebrina">pseudozebrina</tp:taxon-name-part>
          </tp:taxon-name><tp:taxon-authority>Tornabene, Greenfield &amp; Erdmann, 2021</tp:taxon-authority><xref ref-type="fig" rid="F3">Fijian zebra Dwarfgoby Figures 3</xref><xref ref-type="fig" rid="F4">, 4</xref><xref ref-type="fig" rid="F5">, 5</xref><tp:nomenclature-citation-list><tp:nomenclature-citation><tp:taxon-name>
                <tp:taxon-name-part taxon-name-part-type="genus" reg="Eviota">Eviota</tp:taxon-name-part>
                <tp:taxon-name-part taxon-name-part-type="uncertainty-rank">cf.</tp:taxon-name-part>
                <tp:taxon-name-part taxon-name-part-type="species" reg="zebrina">zebrina</tp:taxon-name-part>
              </tp:taxon-name><comment>: <xref ref-type="bibr" rid="B12">Greenfield et al. 2019</xref>: 64, fig. 9 (Fiji).</comment></tp:nomenclature-citation></tp:nomenclature-citation-list></tp:nomenclature><tp:treatment-sec sec-type="material" id="SECID0E5MAE"><title>Material.</title><p><bold><italic>Holotype</italic>.</bold> CAS 228614, 16.6 mm <abbrev xmlns:xlink="http://www.w3.org/1999/xlink" xlink:title="Standard Length" id="ABBRID0EJNAE" xlink:type="simple">SL</abbrev> male, Fiji, N. Lau Group, Vanua Balavu Id., Bay of Islands, cove in Bay, <named-content xmlns:xlink="http://www.w3.org/1999/xlink" content-type="dwc:verbatimCoordinates" xlink:type="simple"><named-content content-type="geo-json" specific-use="{&#34;type&#34;:&#34;Point&#34;,&#34;coordinates&#34;:[-179.025967,-17.177983]}" id="NCID0EQNAE" xlink:type="simple">17°10.679'S, 179°01.558'W</named-content></named-content>, 0–2.4 m, rock with green algae, rotenone, field number G03-40, 13 January 2003, D.W. Greenfield, R. Langston, &amp; K. Longenecker. <bold><italic>Paratypes</italic>.</bold> CAS 246310, 10 males, 14.0–18.3 mm <abbrev xmlns:xlink="http://www.w3.org/1999/xlink" xlink:title="Standard Length" id="ABBRID0EZNAE" xlink:type="simple">SL</abbrev>, 11 females, 11.6–14.8 mm <abbrev xmlns:xlink="http://www.w3.org/1999/xlink" xlink:title="Standard Length" id="ABBRID0E4NAE" xlink:type="simple">SL</abbrev>, taken with holotype. CAS 244078, male, 10.4 mm <abbrev xmlns:xlink="http://www.w3.org/1999/xlink" xlink:title="Standard Length" id="ABBRID0EBOAE" xlink:type="simple">SL</abbrev>, Fiji, S. Lau Group, Matuku Lagoon, <named-content xmlns:xlink="http://www.w3.org/1999/xlink" content-type="dwc:verbatimCoordinates" xlink:type="simple"><named-content content-type="geo-json" specific-use="{&#34;type&#34;:&#34;Point&#34;,&#34;coordinates&#34;:[179.745533,-19.151917]}" id="NCID0EIOAE" xlink:type="simple">19°09.115'S, 179°44.732'E</named-content></named-content>, 3–5 m, clove oil &amp; hand net, field number MVE-17-016, 14 May 2017, M.V. Erdmann. CAS 246250, 10.5 mm <abbrev xmlns:xlink="http://www.w3.org/1999/xlink" xlink:title="Standard Length" id="ABBRID0ENOAE" xlink:type="simple">SL</abbrev>, Fiji, S. Lau Group, Matuku Lagoon, <named-content xmlns:xlink="http://www.w3.org/1999/xlink" content-type="dwc:verbatimCoordinates" xlink:type="simple"><named-content content-type="geo-json" specific-use="{&#34;type&#34;:&#34;Point&#34;,&#34;coordinates&#34;:[179.745533,-19.151917]}" id="NCID0EUOAE" xlink:type="simple">19°09.115'S, 179°44.732'E</named-content></named-content>, 3–5 m, tissue number EZ3, clove oil &amp; hand net, field number MVE-17-016, 14 May 2017, M.V. Erdmann.</p></tp:treatment-sec><tp:treatment-sec sec-type="type material" id="SECID0EZOAE"><title>Non-type material.</title><p>All from Fiji - CAS 219786 (3), Viti Levu Id., off Suva; 228677 (8), Vanua Balavu Id., Bay of Islands; 228731 (1), Vanau Balavu Id., Bay of Islands; 228732 (2), Vanua Balavu Id., Balavu Harbor; 228743 (1), Viti Levu Id., Vatunisogasoga Reef; 228744 (1), Mago Id., Lau Group; 229544 (1), Viti Levu Id., E. of Nananu Passage; 229568 (2), Yadua Id., Talai Harbor; 229580 (14), Yadua Id., Tali Harbor; 229608 (15), Viti Levu Id., Nananui-i-cake Id.</p></tp:treatment-sec><tp:treatment-sec sec-type="diagnosis" id="SECID0E5OAE"><title>Diagnosis.</title><p>A species of <italic><tp:taxon-name><tp:taxon-name-part taxon-name-part-type="genus" reg="Eviota">Eviota</tp:taxon-name-part></tp:taxon-name></italic> with a cephalic sensory-canal pore pattern lacking only the IT pore, pectoral-fin rays not branched, dorsal/anal-fin ray formula 9/8, 5<sup>th</sup> pelvic-fin ray 6–16% of 4<sup>th</sup> ray; dark rectangular to round spot on area of preural centrum followed by a dark vertical line over end of hypural plate; caudal fin crossed by six or seven dark vertical bars in preservation, naris long and black, body deep, 22–26% <abbrev xmlns:xlink="http://www.w3.org/1999/xlink" xlink:title="Standard Length" id="ABBRID0EPPAE" xlink:type="simple">SL</abbrev>; usually 15 pectoral-fin rays. Color of body a translucent gray background and markings of white, brown, or black, with no red coloration.</p></tp:treatment-sec><tp:treatment-sec sec-type="description" id="SECID0ETPAE"><title>Description.</title><p>Dorsal-fin elements VI+I,9, first dorsal triangular in shape, first three spines filamentous, 2<sup>nd</sup> or 3<sup>rd</sup> longest, reaching to 6<sup>th</sup> soft ray of second dorsal fin in holotype when adpressed, all second dorsal-fin soft rays branched, last ray branched to base; anal-fin elements I,8 (7[1],8[9])), all soft rays branched, last ray branched to base; pectoral-fin rays 16 (14[1], 15 [11], 16 [5]), all unbranched, pointed, reaching to below second dorsal fin; 5<sup>th</sup> pelvic-fin ray ~ 16% (6–16) of length of 4<sup>th</sup> pelvic-fin ray; 4<sup>th</sup> ray with 7 (3–7) branches, four segments between consecutive branches of 4<sup>th</sup> pelvic-fin ray, pelvic-fin membrane reduced, no basal membrane; caudal fin with 11 branched and 17 segmented rays; lateral-line scales 24 (24[8], 25[2]); transverse scale rows 7; urogenital papilla of male smooth, long and narrow, expanded into a lateral horn at tip, extending past anal-fin spine; female papilla smooth, bulbous, with short finger-like projections on end; front of head rounded with an angle of ~ 60° from horizontal axis; mouth slanted obliquely upwards, forming an angle of ~ 60° to horizontal axis of body, lower jaw not projecting; maxilla extending posteriorly to rear of pupil; anterior tubular nares long, black, extending to center of upper lip; gill opening extending forward to below posteroventral edge of preoperculum; cephalic sensory-pore system missing only IT pore, cutaneous sensory papilla system similar to papilla pattern B-1 (of <xref ref-type="bibr" rid="B17">Lachner and Karnella 1980</xref>).</p></tp:treatment-sec><tp:treatment-sec sec-type="description" id="SECID0ELQAE"><title>Measurements.</title><p>In percent <abbrev xmlns:xlink="http://www.w3.org/1999/xlink" xlink:title="Standard Length" id="ABBRID0ERQAE" xlink:type="simple">SL</abbrev>, value of holotype followed by range and mean of holotype and nine other paratypes in parentheses. Head length 28 (27–32, 29); origin of first dorsal fin 36 (33–37, 35); origin of second dorsal fin 57 (54–60, 57); origin of anal fin 59.9 (56–62, 59); caudal-peduncle length 24 (23–30, 25); caudal-peduncle depth 12 (10–13, 12); body depth 23 (23–26, 23); eye diameter 9 (8–10, 9); snout length 5 (4–5, 4); upper-jaw length 11 (females 9–11, 10, males 10–12, 11); pectoral-fin length 39 (31–39, 33); greatest pelvic-fin length 33 (27–36, 32).</p></tp:treatment-sec><tp:treatment-sec sec-type="Color in life" id="SECID0EVQAE"><title>Color in life.</title><p>(Figure <xref ref-type="fig" rid="F3">3</xref>) Background color of head and body translucent gray. Body with eight yellow-white spots along vertebral column, separated by black areas. A faint, dusky brown lateral stripe positioned below vertebral column, starting over abdomen and continuing onto caudal peduncle. Abdomen dark brown to black with seven large, irregularly shaped bright white spots spaced over dark area. Ventral portion of flank with six short, faint, vertical brown bars connected to dusky lateral stripe, each bar separated from one another by a small, bright yellow-white iridescent spot. Dorsal midline with approximately 11–13 brown spots, starting on predorsal area and ending over caudal-fin base, spots formed from coalescing dark anterior scale margins. Caudal-fin base with group of large melanophores in advance of posterior end of hypural plate, followed by a dark brown vertical line over end of plate. Top of head with long white line in center extending from between eyes back to nape, a curved white line on each side of line, curved out and back to nape. A line of faint melanophores extending from 7 o’clock position of eye down across cheek. Reddish color of gill filaments shows through cheek, with two white spots at end of dark stripe from eye. Dark stripe extending onto snout from 3 o’clock position of eye, with another line medial to it, the two lines joining anteriorly to meet black tubular nares, diverging posteriorly to form a Y shape. Pupil of eye black with iridescent greenish-yellow hue, upper half of eye surface cream colored with scattered melanophores, lower half darker. Pectoral-fin base with single white spot and another on base of fin rays. The dark bars crossing the caudal fin in freshly dead specimens not as visible in life.</p><fig id="F3" position="float" orientation="portrait"><object-id xmlns:xlink="http://www.w3.org/1999/xlink" content-type="doi" xlink:type="simple">10.3897/zookeys.1057.66675.figure3</object-id><object-id xmlns:xlink="http://www.w3.org/1999/xlink" content-type="arpha" xlink:type="simple">423E2D4B-A03A-513A-A6A0-1DFF84AABC54</object-id><label>Figure 3.</label><caption><p><italic><tp:taxon-name><tp:taxon-name-part taxon-name-part-type="genus" reg="Eviota">Eviota</tp:taxon-name-part><tp:taxon-name-part taxon-name-part-type="species" reg="pseudozebrina">pseudozebrina</tp:taxon-name-part></tp:taxon-name></italic>, live. <bold>A–C</bold> CAS 244078, 10.4 mm <abbrev xmlns:xlink="http://www.w3.org/1999/xlink" xlink:title="Standard Length" id="ABBRID0EURAE" xlink:type="simple">SL</abbrev> male, Fiji <bold>D</bold> Underwater photograph of fresh specimen from Fiji, reproduced with permission from <xref ref-type="bibr" rid="B21">Randall (2005)</xref>.</p></caption><graphic xmlns:xlink="http://www.w3.org/1999/xlink" xlink:href="zookeys-1057-149-g003.jpg" position="float" orientation="portrait" xlink:type="simple" id="oo_582296.jpg"><uri content-type="original_file" xlink:type="simple">https://binary.pensoft.net/fig/582296</uri></graphic></fig></tp:treatment-sec><tp:treatment-sec sec-type="Color in freshly dead specimen" id="SECID0EDSAE"><title>Color in freshly dead specimen.</title><p>(Figure <xref ref-type="fig" rid="F4">4</xref>). Generally pigmented as described for live specimens, but with the lateral stripe and ventral vertical bars on flank considerably darker than in life. Dark bars on caudal fin much darker in preservation than in life. A distinct vertical bar of melanophores extending ventrally from eye (positioned at ~ 7 o’clock) extending over cheek and jaws. Vertical bar on cheek present in life, but much lighter. Anterior scale margins over entire body with dark pigment, versus only some dorsal scales pigmented in live specimens.</p><fig id="F4" position="float" orientation="portrait"><object-id xmlns:xlink="http://www.w3.org/1999/xlink" content-type="doi" xlink:type="simple">10.3897/zookeys.1057.66675.figure4</object-id><object-id xmlns:xlink="http://www.w3.org/1999/xlink" content-type="arpha" xlink:type="simple">65E1D6EF-4E26-5CD3-AC97-55BDBF3EE147</object-id><label>Figure 4.</label><caption><p><italic><tp:taxon-name><tp:taxon-name-part taxon-name-part-type="genus" reg="Eviota">Eviota</tp:taxon-name-part><tp:taxon-name-part taxon-name-part-type="species" reg="pseudozebrina">pseudozebrina</tp:taxon-name-part></tp:taxon-name></italic>, fresh specimen, type series, CAS 246310.</p></caption><graphic xmlns:xlink="http://www.w3.org/1999/xlink" xlink:href="zookeys-1057-149-g004.jpg" position="float" orientation="portrait" xlink:type="simple" id="oo_582297.jpg"><uri content-type="original_file" xlink:type="simple">https://binary.pensoft.net/fig/582297</uri></graphic></fig></tp:treatment-sec><tp:treatment-sec sec-type="Color in preservative" id="SECID0EFTAE"><title>Color in preservative.</title><p>(Figure <xref ref-type="fig" rid="F5">5</xref>). Background color of head and body light cream. Scale anterior margins lined with melanophores, making scale pattern obvious. Side of head and jaws, pectoral-fin base and nape peppered with large melanophores. Tubular nares entirely black. Dark cluster of melanophores on lower jaw at rictus. Dark blotch at center of preoperculum at level of bottom of eye, another above it at level of pupil and dark blotch behind upper half of eye. Pupil of eye gray, iris black. Lower surface of abdomen dark brown. Series of dark brown spots extending from front of first dorsal fin back along fin bases to caudal-fin base. Similar series of dark spots along anal-fin base and onto caudal peduncle. Caudal-fin base with distinct rectangular-shaped dark brown spot in advance of posterior end of hypural plate, followed by a dark brown vertical line over end of plate. Caudal fin peppered with melanophores and crossed by seven dark brown bars. Filamentous spines of first dorsal fin dark brown, remainder of fin heavily peppered with melanophores. Second dorsal fin peppered with melanophores and crossed by 4 dark brown bars. Anal fin peppered with melanophores. Pectoral and pelvic fins lightly peppered with melanophores.</p><fig id="F5" position="float" orientation="portrait"><object-id xmlns:xlink="http://www.w3.org/1999/xlink" content-type="doi" xlink:type="simple">10.3897/zookeys.1057.66675.figure5</object-id><object-id xmlns:xlink="http://www.w3.org/1999/xlink" content-type="arpha" xlink:type="simple">21C8BDEF-97F1-5DB1-BD17-4CF5AAC8AD5E</object-id><label>Figure 5.</label><caption><p><italic><tp:taxon-name><tp:taxon-name-part taxon-name-part-type="genus" reg="Eviota">Eviota</tp:taxon-name-part><tp:taxon-name-part taxon-name-part-type="species" reg="pseudozebrina">pseudozebrina</tp:taxon-name-part></tp:taxon-name></italic>, preserved holotype, CAS 228614, 16.6 mm <abbrev xmlns:xlink="http://www.w3.org/1999/xlink" xlink:title="Standard Length" id="ABBRID0ECUAE" xlink:type="simple">SL</abbrev> male, Fiji.</p></caption><graphic xmlns:xlink="http://www.w3.org/1999/xlink" xlink:href="zookeys-1057-149-g005.jpg" position="float" orientation="portrait" xlink:type="simple" id="oo_582298.jpg"><uri content-type="original_file" xlink:type="simple">https://binary.pensoft.net/fig/582298</uri></graphic></fig></tp:treatment-sec><tp:treatment-sec sec-type="etymology" id="SECID0ELUAE"><title>Etymology.</title><p>The specific epithet is an adjective combining the Greek <italic>pseudos</italic> (lie) and <italic><tp:taxon-name><tp:taxon-name-part taxon-name-part-type="genus" reg="Eviota"/><tp:taxon-name-part taxon-name-part-type="species" reg="zebrina">zebrina</tp:taxon-name-part></tp:taxon-name></italic> (New Latin meaning zebra-marked), referring to its similarity to <italic><tp:taxon-name><tp:taxon-name-part taxon-name-part-type="genus" reg="Eviota">Eviota</tp:taxon-name-part><tp:taxon-name-part taxon-name-part-type="species" reg="zebrina">zebrina</tp:taxon-name-part></tp:taxon-name></italic>.</p></tp:treatment-sec><tp:treatment-sec sec-type="distribution" id="SECID0EIVAE"><title>Distribution and habitat.</title><p>Definitively known only from Fiji, but specimens identified as <italic><tp:taxon-name><tp:taxon-name-part taxon-name-part-type="genus" reg="Eviota">E.</tp:taxon-name-part><tp:taxon-name-part taxon-name-part-type="species" reg="zebrina">zebrina</tp:taxon-name-part></tp:taxon-name></italic> are known from Wallis &amp; Futuna and Tonga in Oceania; genetic analysis of specimens from these areas is required to verify if they in fact represent <italic><tp:taxon-name><tp:taxon-name-part taxon-name-part-type="genus" reg="Eviota">E.</tp:taxon-name-part><tp:taxon-name-part taxon-name-part-type="species" reg="pseudozebrina">pseudozebrina</tp:taxon-name-part></tp:taxon-name></italic>. In our CAS collections, the largest samples were from habitats with rock and green algae (<xref ref-type="bibr" rid="B11">Greenfield and Randall 2016</xref>). Individuals collected by MVE were similarly from a lagoonal habitat with mixed sand, coral rubble, macroalgae and scattered live coral; in all cases specimens were collected from the intertidal to a maximum depth of 5 m.</p></tp:treatment-sec><ref-list><ref id="B21"><mixed-citation xmlns:xlink="http://www.w3.org/1999/xlink" xlink:type="simple"><person-group><name name-style="western"><surname>Randall</surname><given-names>JE</given-names></name></person-group> (<year>2005</year>) <source>Reef and shore fishes of the South Pacific, New Caledonia to Tahiti and the Pitcairn Islands.</source><publisher-name>University of Hawai’i Press</publisher-name>, <publisher-loc>Honolulu</publisher-loc>, <size units="page">707 pp</size>.</mixed-citation></ref><ref id="B12"><mixed-citation xmlns:xlink="http://www.w3.org/1999/xlink" xlink:type="simple"><person-group><name name-style="western"><surname>Greenfield</surname><given-names>DW</given-names></name><name name-style="western"><surname>Tornabene</surname><given-names>L</given-names></name><name name-style="western"><surname>Erdmann</surname><given-names>MV</given-names></name><name name-style="western"><surname>Pada</surname><given-names>DN</given-names></name></person-group> (<year>2019</year>) <article-title><italic><tp:taxon-name><tp:taxon-name-part taxon-name-part-type="genus">Eviota</tp:taxon-name-part><tp:taxon-name-part taxon-name-part-type="species">gunawanae</tp:taxon-name-part></tp:taxon-name></italic>, a new dwarfgoby from Fakfak, West Papua (<tp:taxon-name><tp:taxon-name-part taxon-name-part-type="subclass">Teleostei</tp:taxon-name-part></tp:taxon-name>: <tp:taxon-name><tp:taxon-name-part taxon-name-part-type="family">Gobiidae</tp:taxon-name-part></tp:taxon-name>).</article-title><source>Journal of the Ocean Science Foundation</source><volume>32</volume>: <fpage>57</fpage>–<lpage>67</lpage>. <ext-link xlink:type="simple" ext-link-type="doi" xlink:href="10.5281/zenodo.2616753">https://doi.org/10.5281/zenodo.2616753</ext-link></mixed-citation></ref><ref id="B17"><mixed-citation xmlns:xlink="http://www.w3.org/1999/xlink" xlink:type="simple"><person-group><name name-style="western"><surname>Lachner</surname><given-names>EA</given-names></name><name name-style="western"><surname>Karnella</surname><given-names>JS</given-names></name></person-group> (<year>1980</year>) <article-title>Fishes of the Indo-Pacific genus <italic><tp:taxon-name><tp:taxon-name-part taxon-name-part-type="genus">Eviota</tp:taxon-name-part></tp:taxon-name></italic> with descriptions of eight new species (<tp:taxon-name><tp:taxon-name-part taxon-name-part-type="subclass">Teleostei</tp:taxon-name-part></tp:taxon-name>: <tp:taxon-name><tp:taxon-name-part taxon-name-part-type="family">Gobiidae</tp:taxon-name-part></tp:taxon-name>).</article-title><source>Smithsonian Contributions to Zoology</source><volume>315</volume>: <fpage>1</fpage>–<lpage>127</lpage>.</mixed-citation></ref><ref id="B11"><mixed-citation xmlns:xlink="http://www.w3.org/1999/xlink" xlink:type="simple"><person-group><name name-style="western"><surname>Greenfield</surname><given-names>DW</given-names></name><name name-style="western"><surname>Randall</surname><given-names>JE</given-names></name></person-group> (<year>2016</year>) <article-title>A review of the dwarfgobies of Fiji, including descriptions of five new species (<tp:taxon-name><tp:taxon-name-part taxon-name-part-type="subclass">Teleostei</tp:taxon-name-part></tp:taxon-name>: <tp:taxon-name><tp:taxon-name-part taxon-name-part-type="family">Gobiidae</tp:taxon-name-part></tp:taxon-name>: <italic><tp:taxon-name><tp:taxon-name-part taxon-name-part-type="genus">Eviota</tp:taxon-name-part></tp:taxon-name></italic>).</article-title><source>Journal of the Ocean Science Foundation</source><volume>20</volume>: <fpage>25</fpage>–<lpage>75</lpage>. <ext-link xlink:type="simple" ext-link-type="doi" xlink:href="10.5281/zenodo.48268">https://doi.org/10.5281/zenodo.48268</ext-link></mixed-citation></ref></ref-list></tp:taxon-treatment>
