# Supplementary material for: A review of the Eviotazebrina complex, with descriptions of four new species (Teleostei, Gobiidae)
Source: Zookeys. 2021 Aug 27;1057:149–84. doi: 10.3897/zookeys.1057.66675 (PMC8417026; doi:10.3897/zookeys.1057.66675)
Supplement: XML Treatment for Eviota longirostris [file zookeys.1057.66675-treatment2.xml]

<!DOCTYPE tp:taxon-treatment
  PUBLIC "-//TaxonX//DTD Taxonomic Treatment Publishing DTD v0 20100105//EN" "tax-treatment-NSO.dtd">
<tp:taxon-treatment xmlns:tp="http://www.plazi.org/taxpub"><tp:treatment-meta><kwd-group><label>Taxon classification</label><kwd><named-content xmlns:xlink="http://www.w3.org/1999/xlink" content-type="kingdom">Animalia</named-content></kwd><kwd><named-content xmlns:xlink="http://www.w3.org/1999/xlink" content-type="order">Perciformes</named-content></kwd><kwd><named-content xmlns:xlink="http://www.w3.org/1999/xlink" content-type="family">Gobiidae</named-content></kwd></kwd-group><mixed-citation publication-type="journal"><person-group><name><surname>Tornabene</surname><given-names>Luke</given-names></name><name><surname>Greenfield</surname><given-names>David W.</given-names></name><name><surname>Erdmann</surname><given-names>Mark V.</given-names></name></person-group><article-title>A review of the <italic><tp:taxon-name><tp:taxon-name-part taxon-name-part-type="genus" reg="Eviota">Eviota</tp:taxon-name-part><tp:taxon-name-part taxon-name-part-type="species" reg="zebrina">zebrina</tp:taxon-name-part></tp:taxon-name></italic> complex, with descriptions of four new species (<tp:taxon-name><tp:taxon-name-part taxon-name-part-type="subclass">Teleostei</tp:taxon-name-part></tp:taxon-name>, <tp:taxon-name><tp:taxon-name-part taxon-name-part-type="family">Gobiidae</tp:taxon-name-part></tp:taxon-name>)</article-title><source>Zookeys</source><day>27</day><month>8</month><year>2021</year><volume>1057</volume><fpage>149</fpage><lpage>184</lpage><pub-id pub-id-type="doi">10.3897/zookeys.1057.66675</pub-id></mixed-citation></tp:treatment-meta><tp:nomenclature><tp:taxon-name>
            <object-id xmlns:xlink="http://www.w3.org/1999/xlink" content-type="arpha" xlink:type="simple">026F2211-9F97-5B02-9EE3-30E187630A26</object-id>
            <tp:taxon-name-part taxon-name-part-type="genus" reg="Eviota">Eviota</tp:taxon-name-part>
            <tp:taxon-name-part taxon-name-part-type="species" reg="longirostris">longirostris</tp:taxon-name-part>
          </tp:taxon-name><tp:taxon-authority>Tornabene, Greenfield &amp; Erdmann, 2021</tp:taxon-authority><xref ref-type="fig" rid="F6">Long-snout Dwarfgoby Figures 6</xref><xref ref-type="fig" rid="F7">, 7</xref><tp:nomenclature-citation-list><tp:nomenclature-citation><tp:taxon-name>
                <tp:taxon-name-part taxon-name-part-type="genus" reg="Eviota">Eviota</tp:taxon-name-part>
                <tp:taxon-name-part taxon-name-part-type="uncertainty-rank">cf.</tp:taxon-name-part>
                <tp:taxon-name-part taxon-name-part-type="species" reg="zebrina">zebrina</tp:taxon-name-part>
              </tp:taxon-name><comment>. <xref ref-type="bibr" rid="B12">Greenfield et al. 2019</xref>: 64, fig. 9 (West Papua).</comment></tp:nomenclature-citation></tp:nomenclature-citation-list></tp:nomenclature><tp:treatment-sec sec-type="material" id="SECID0ELYAE"><title>Material.</title><p><bold><italic>Holotype</italic>.</bold> MZB 26096, 17.6 mm <abbrev xmlns:xlink="http://www.w3.org/1999/xlink" xlink:title="Standard Length" id="ABBRID0EWYAE" xlink:type="simple">SL</abbrev> female, Sariga, Kokas, Fakfak, West Papua, <named-content xmlns:xlink="http://www.w3.org/1999/xlink" content-type="dwc:verbatimCoordinates" xlink:type="simple"><named-content content-type="geo-json" specific-use="{&#34;type&#34;:&#34;Point&#34;,&#34;coordinates&#34;:[132.412433,-2.606117]}" id="NCID0E4YAE" xlink:type="simple">02°36.367'S, 132°24.746'E</named-content></named-content>, 5 m, clove oil &amp; hand net, field number MVE-18-014, 8 March 2018, M.V. Erdmann. <bold><italic>Paratypes</italic>.</bold> CAS 2246249, 5, taken with holotype. CAS 246249, 13.2 mm <abbrev xmlns:xlink="http://www.w3.org/1999/xlink" xlink:title="Standard Length" id="ABBRID0EGZAE" xlink:type="simple">SL</abbrev> male, taken with holotype, tissue numbers EZ11-EZ15, preserved in 95% ethanol. CAS 246538, 15.0 mm <abbrev xmlns:xlink="http://www.w3.org/1999/xlink" xlink:title="Standard Length" id="ABBRID0EKZAE" xlink:type="simple">SL</abbrev> male, 15.2 mm <abbrev xmlns:xlink="http://www.w3.org/1999/xlink" xlink:title="Standard Length" id="ABBRID0EOZAE" xlink:type="simple">SL</abbrev> female, <named-content xmlns:xlink="http://www.w3.org/1999/xlink" content-type="dwc:verbatimCoordinates" xlink:type="simple"><named-content content-type="geo-json" specific-use="{&#34;type&#34;:&#34;Point&#34;,&#34;coordinates&#34;:[132.522717,-2.642117]}" id="NCID0EVZAE" xlink:type="simple">02°38.527'S, 132°31.363'E</named-content></named-content>, Fuum, Kokas, Fakfak, West Papua, 3 m, clove oil &amp; hand net, field number MVE-18-018, 10 March 2018, M.V. Erdmann. CAS 246779 17.8 mm <abbrev xmlns:xlink="http://www.w3.org/1999/xlink" xlink:title="Standard Length" id="ABBRID0E1ZAE" xlink:type="simple">SL</abbrev> male, <named-content xmlns:xlink="http://www.w3.org/1999/xlink" content-type="dwc:verbatimCoordinates" xlink:type="simple"><named-content content-type="geo-json" specific-use="{&#34;type&#34;:&#34;Point&#34;,&#34;coordinates&#34;:[134.122217,-3.913067]}" id="NCID0EB1AE" xlink:type="simple">03°54.784'S, 134°07.333'E</named-content></named-content>, Bo’s Rainbow, Kaimana, West Papua, 2 m, clove oil &amp; had net, field number MVE 19-026, 21 April 2019, M.V. Erdmann. CAS 246248, 2, tissue numbers EZ1 and EZ2, preserved in 95% ethanol, <named-content xmlns:xlink="http://www.w3.org/1999/xlink" content-type="dwc:verbatimCoordinates" xlink:type="simple"><named-content content-type="geo-json" specific-use="{&#34;type&#34;:&#34;Point&#34;,&#34;coordinates&#34;:[134.806933,-5.571467]}" id="NCID0EJ1AE" xlink:type="simple">5°34.288'S, 134°48.416'E</named-content></named-content>, Wasir, northeast Aru, 1–5 m, clove oil &amp; hand net, field number MVE-16-077, 6 Dec 2016, M.V. Erdmann.</p></tp:treatment-sec><tp:treatment-sec sec-type="diagnosis" id="SECID0EO1AE"><title>Diagnosis.</title><p>A species of <italic><tp:taxon-name><tp:taxon-name-part taxon-name-part-type="genus" reg="Eviota">Eviota</tp:taxon-name-part></tp:taxon-name></italic> with a cephalic sensory-canal pore pattern lacking only the IT pore, pectoral-fin rays not branched, dorsal/anal-fin formula 9/8, 5<sup>th</sup> pelvic-fin ray 0–16% of 4<sup>th</sup> ray; dark triangular spot on area of preural centrum followed by a narrow dark vertical line over end of hypural plate; caudal fin crossed by six dark vertical bars, naris long and black, body slender 17–20% <abbrev xmlns:xlink="http://www.w3.org/1999/xlink" xlink:title="Standard Length" id="ABBRID0E61AE" xlink:type="simple">SL</abbrev>; snout long, 4–6% <abbrev xmlns:xlink="http://www.w3.org/1999/xlink" xlink:title="Standard Length" id="ABBRID0ED2AE" xlink:type="simple">SL</abbrev>, and usually 16 pectoral-fin rays.</p></tp:treatment-sec><tp:treatment-sec sec-type="description" id="SECID0EH2AE"><title>Description.</title><p>Dorsal-fin elements VI+I,9, first dorsal triangular in shape, second spine slightly elongated in males, all second dorsal-fin soft rays branched, last ray branched to base; anal-fin elements I, 8, all soft rays branched, last ray branched to base; pectoral-fin rays 16 (15[1], 16[5], 17[1]), all unbranched, pointed, reaching to below second dorsal fin; 5<sup>th</sup> pelvic-fin ray variable ~ 8% (0–16) of length of 4<sup>th</sup> pelvic-fin ray; 4<sup>th</sup> ray with 6 branches, 4 segments between consecutive branches of 4<sup>th</sup> pelvic-fin ray, pelvic-fin membrane well developed, no basal membrane; caudal fin with 11 branched and 17 segmented rays; lateral-line scales 24; transverse scale rows 7; urogenital papilla of male smooth, long and narrow, expanded into a lateral horn at tip; female papilla smooth, bulbous, with short finger-like projections on end; front of head rounded at an angle of ~ 60° from horizontal axis; mouth slanted obliquely upwards, forming an angle of ~ 60° to horizontal axis of body, lower jaw not projecting; maxilla extending posteriorly to front of pupil; anterior tubular nares black, extending past rear margin of upper lip; gill opening extending forward to below posteroventral edge of preoperculum; cephalic sensory-pore system missing only IT pore, cutaneous sensory papilla system similar to papilla pattern B-1 (of <xref ref-type="bibr" rid="B17">Lachner and Karnella 1980</xref>).</p></tp:treatment-sec><tp:treatment-sec sec-type="description" id="SECID0EZ2AE"><title>Measurements.</title><p>In percent <abbrev xmlns:xlink="http://www.w3.org/1999/xlink" xlink:title="Standard Length" id="ABBRID0E62AE" xlink:type="simple">SL</abbrev>, value of holotype followed by range and mean of holotype and six other paratypes in parentheses. Head length 28 (28–32, 30); origin of first dorsal fin 36 (32–36, 34); origin of second dorsal fin 55 (52–58, 55); origin of anal fin 62 (54–62, 59); caudal-peduncle length 26 (23–31, 28); caudal-peduncle depth 13 (13–15, 14); body depth 20 (17–20, 19); eye diameter 9 (8–10, 9); snout length 6 (4–6, 5); upper-jaw length 9 (females 7–9, 8; males 9v12, 10.0); pectoral-fin length 37 (29–41, 34); greatest pelvic-fin length 36 (30–38, 33).</p></tp:treatment-sec><tp:treatment-sec sec-type="Color in life" id="SECID0ED3AE"><title>Color in life.</title><p>(Figure <xref ref-type="fig" rid="F6">6</xref>). Background color of head and body translucent gray. Body with black subcutaneous lateral stripe, stripe beginning over abdomen as a large irregular blotch, narrowing posteriorly and terminating over caudal-fin base, stripe interrupted along dorsal edge by a series of 6 or 7 short and narrow white dashes. Black blotch over abdomen with several distinct iridescent yellow-white spots over dark area. Ventral portion of flank with six evenly-spaced dark spots, starting above origin of anal and continuing onto caudal peduncle, each spot loosely connected by faint dark pigment to aforementioned black lateral stripe, and each separated from one another by small yellow-white iridescent spots. On dorsal portion of flank, anterior margins of scales strongly marked with melanophores, dark scale margins coalescing along dorsal midline to loosely form a series of 14 black spots extending from predorsal area to caudal peduncle. A bold black spot at caudal-fin base consisting of two parts, a posterior narrow line centered over posterior end of hypural plate, the anterior half a roundish spot that looks triangular in shape with one point against the line when preserved. Yellow spots dorsal and ventral dark marking on the caudal peduncle, positioned above and below the posterior end of the triangular blotch and the vertical line. Reddish color of gill filaments shows through cheek from eye to pectoral-fin base. Pectoral-fin base crossed posterioventrally by a white line extending onto rays, connecting to white spot above base. A narrow red line below eye at 6 o’clock position extending down across end of jaws; this color feature is usually prominent but can also be muted quickly. Snout bright white, top of head white, peppered with melanophores, a reddish horseshoe-shaped mark behind each eye with the opening towards the eye. Jaws, underside of head and belly translucent gray. Two red stripes at front of eye, one at 9 o’clock position the other at 10 o’clock, running forward to meet at anterior tubular naris to form a V. Eye with black pupil surrounded by a narrow gold ring, iris pinkish and crossed by reddish horizontal stripe at center of pupil, a similar stripe on iris below pupil. Upper half of iris reddish with irregular pink marks. All fin rays and spines with a reddish tinge, a distinct reddish area at caudal-fin base.</p><fig id="F6" position="float" orientation="portrait"><object-id xmlns:xlink="http://www.w3.org/1999/xlink" content-type="doi" xlink:type="simple">10.3897/zookeys.1057.66675.figure6</object-id><object-id xmlns:xlink="http://www.w3.org/1999/xlink" content-type="arpha" xlink:type="simple">98877D70-5764-5186-9102-093B362475C4</object-id><label>Figure 6.</label><caption><p>Underwater photograph of <italic><tp:taxon-name><tp:taxon-name-part taxon-name-part-type="genus" reg="Eviota">Eviota</tp:taxon-name-part><tp:taxon-name-part taxon-name-part-type="species" reg="longirostris">longirostris</tp:taxon-name-part></tp:taxon-name></italic><bold>A</bold> paratype, CAS 246538, near type locality, West Papua, MVE-18-018 <bold>B</bold> specimen from type locality, West Papua, MVE-18-014.</p></caption><graphic xmlns:xlink="http://www.w3.org/1999/xlink" xlink:href="zookeys-1057-149-g006.jpg" position="float" orientation="portrait" xlink:type="simple" id="oo_582299.jpg"><uri content-type="original_file" xlink:type="simple">https://binary.pensoft.net/fig/582299</uri></graphic></fig></tp:treatment-sec><tp:treatment-sec sec-type="Color in preservative" id="SECID0EJ4AE"><title>Color in preservative.</title><p>(Figure <xref ref-type="fig" rid="F7">7</xref>). Background color of head and body light yellow. Scale anterior margins outlined with melanophores, a narrow line of melanophores laterally over length of vertebral column. A bold black spot at caudal-fin base consisting of two parts, a posterior narrow line centered over posterior end of hypural plate, the anterior half triangular in shape with one point against the line. A series of 11 black spots extending along dorsal-fin bases onto caudal peduncle. Six postanal spots, two above anal fin. Side of head with a band of melanophores under eye at 6–8 o’clock positions extending down across jaws. Another dark band behind eye at 2 o’clock position above preoperculum. Side of head peppered with melanophores. Pectoral-fin base crossed by a narrow posteroventral line of melanophores. Top of head and nape crossed by four bands of melanophores, the first behind the eyes, the last at the first dorsal-fin base, each band with a central horizontal black line. First dorsal fin with narrow band of melanophores along its lower quarter, distal end of spines with melanophores. Second dorsal fin similar to first but basal dark band ~ 1/3–1/2 of fin and distal margin with dark band. Anal fin mostly black except at its base and distal margin. Pectoral and pelvic fins immaculate. Caudal fin crossed by six or seven vertical bands of melanophores with peppering at dorsal and ventral portions of fin.</p><fig id="F7" position="float" orientation="portrait"><object-id xmlns:xlink="http://www.w3.org/1999/xlink" content-type="doi" xlink:type="simple">10.3897/zookeys.1057.66675.figure7</object-id><object-id xmlns:xlink="http://www.w3.org/1999/xlink" content-type="arpha" xlink:type="simple">9A7235E5-A2DA-5CCB-B8B8-758589F94C49</object-id><label>Figure 7.</label><caption><p><bold>A</bold><italic><tp:taxon-name><tp:taxon-name-part taxon-name-part-type="genus" reg="Eviota">Eviota</tp:taxon-name-part><tp:taxon-name-part taxon-name-part-type="species" reg="longirostris">longirostris</tp:taxon-name-part></tp:taxon-name></italic>, preserved holotype, MZB 26096 <bold>B</bold> paratype, CAS 246538, 15.0 mm <abbrev xmlns:xlink="http://www.w3.org/1999/xlink" xlink:title="Standard Length" id="ABBRID0EK5AE" xlink:type="simple">SL</abbrev> male.</p></caption><graphic xmlns:xlink="http://www.w3.org/1999/xlink" xlink:href="zookeys-1057-149-g007.jpg" position="float" orientation="portrait" xlink:type="simple" id="oo_582300.jpg"><uri content-type="original_file" xlink:type="simple">https://binary.pensoft.net/fig/582300</uri></graphic></fig></tp:treatment-sec><tp:treatment-sec sec-type="etymology" id="SECID0ET5AE"><title>Etymology.</title><p>The specific epithet is an adjective derived from the Latin <italic>longus</italic> (long) and <italic>rostrum</italic> (snout), alluding to the relatively long snout of this species compared to others in the complex.</p></tp:treatment-sec><tp:treatment-sec sec-type="distribution" id="SECID0E45AE"><title>Distribution and habitat.</title><p>Currently known only from the southern coastal region of West Papua, from southern Raja Ampat (based on photos only) to Fakfak, Kaimana, and the Aru Archipelago, although possibly more widespread including perhaps to Australia. Observed in shallow depths of 2–8 m on coastal reefs exposed to significant terrigenous influences (freshwater influx and sedimentation) and moderate to strong currents. Observed individually on coralline algae and dead coral substrates.</p></tp:treatment-sec><ref-list><ref id="B12"><mixed-citation xmlns:xlink="http://www.w3.org/1999/xlink" xlink:type="simple"><person-group><name name-style="western"><surname>Greenfield</surname><given-names>DW</given-names></name><name name-style="western"><surname>Tornabene</surname><given-names>L</given-names></name><name name-style="western"><surname>Erdmann</surname><given-names>MV</given-names></name><name name-style="western"><surname>Pada</surname><given-names>DN</given-names></name></person-group> (<year>2019</year>) <article-title><italic><tp:taxon-name><tp:taxon-name-part taxon-name-part-type="genus">Eviota</tp:taxon-name-part><tp:taxon-name-part taxon-name-part-type="species">gunawanae</tp:taxon-name-part></tp:taxon-name></italic>, a new dwarfgoby from Fakfak, West Papua (<tp:taxon-name><tp:taxon-name-part taxon-name-part-type="subclass">Teleostei</tp:taxon-name-part></tp:taxon-name>: <tp:taxon-name><tp:taxon-name-part taxon-name-part-type="family">Gobiidae</tp:taxon-name-part></tp:taxon-name>).</article-title><source>Journal of the Ocean Science Foundation</source><volume>32</volume>: <fpage>57</fpage>–<lpage>67</lpage>. <ext-link xlink:type="simple" ext-link-type="doi" xlink:href="10.5281/zenodo.2616753">https://doi.org/10.5281/zenodo.2616753</ext-link></mixed-citation></ref><ref id="B17"><mixed-citation xmlns:xlink="http://www.w3.org/1999/xlink" xlink:type="simple"><person-group><name name-style="western"><surname>Lachner</surname><given-names>EA</given-names></name><name name-style="western"><surname>Karnella</surname><given-names>JS</given-names></name></person-group> (<year>1980</year>) <article-title>Fishes of the Indo-Pacific genus <italic><tp:taxon-name><tp:taxon-name-part taxon-name-part-type="genus">Eviota</tp:taxon-name-part></tp:taxon-name></italic> with descriptions of eight new species (<tp:taxon-name><tp:taxon-name-part taxon-name-part-type="subclass">Teleostei</tp:taxon-name-part></tp:taxon-name>: <tp:taxon-name><tp:taxon-name-part taxon-name-part-type="family">Gobiidae</tp:taxon-name-part></tp:taxon-name>).</article-title><source>Smithsonian Contributions to Zoology</source><volume>315</volume>: <fpage>1</fpage>–<lpage>127</lpage>.</mixed-citation></ref></ref-list></tp:taxon-treatment>
