# Supplementary material for: A review of the Eviotazebrina complex, with descriptions of four new species (Teleostei, Gobiidae)
Source: Zookeys. 2021 Aug 27;1057:149–84. doi: 10.3897/zookeys.1057.66675 (PMC8417026; doi:10.3897/zookeys.1057.66675)
Supplement: XML Treatment for Eviota marerubrum [file zookeys.1057.66675-treatment3.xml]

<!DOCTYPE tp:taxon-treatment
  PUBLIC "-//TaxonX//DTD Taxonomic Treatment Publishing DTD v0 20100105//EN" "tax-treatment-NSO.dtd">
<tp:taxon-treatment xmlns:tp="http://www.plazi.org/taxpub"><tp:treatment-meta><kwd-group><label>Taxon classification</label><kwd><named-content xmlns:xlink="http://www.w3.org/1999/xlink" content-type="kingdom">Animalia</named-content></kwd><kwd><named-content xmlns:xlink="http://www.w3.org/1999/xlink" content-type="order">Perciformes</named-content></kwd><kwd><named-content xmlns:xlink="http://www.w3.org/1999/xlink" content-type="family">Gobiidae</named-content></kwd></kwd-group><mixed-citation publication-type="journal"><person-group><name><surname>Tornabene</surname><given-names>Luke</given-names></name><name><surname>Greenfield</surname><given-names>David W.</given-names></name><name><surname>Erdmann</surname><given-names>Mark V.</given-names></name></person-group><article-title>A review of the <italic><tp:taxon-name><tp:taxon-name-part taxon-name-part-type="genus" reg="Eviota">Eviota</tp:taxon-name-part><tp:taxon-name-part taxon-name-part-type="species" reg="zebrina">zebrina</tp:taxon-name-part></tp:taxon-name></italic> complex, with descriptions of four new species (<tp:taxon-name><tp:taxon-name-part taxon-name-part-type="subclass">Teleostei</tp:taxon-name-part></tp:taxon-name>, <tp:taxon-name><tp:taxon-name-part taxon-name-part-type="family">Gobiidae</tp:taxon-name-part></tp:taxon-name>)</article-title><source>Zookeys</source><day>27</day><month>8</month><year>2021</year><volume>1057</volume><fpage>149</fpage><lpage>184</lpage><pub-id pub-id-type="doi">10.3897/zookeys.1057.66675</pub-id></mixed-citation></tp:treatment-meta><tp:nomenclature><tp:taxon-name>
            <object-id xmlns:xlink="http://www.w3.org/1999/xlink" content-type="arpha" xlink:type="simple">76758D14-5D72-5D5C-85E2-C86600E1AD46</object-id>
            <tp:taxon-name-part taxon-name-part-type="genus" reg="Eviota">Eviota</tp:taxon-name-part>
            <tp:taxon-name-part taxon-name-part-type="species" reg="marerubrum">marerubrum</tp:taxon-name-part>
          </tp:taxon-name><tp:taxon-authority>Tornabene, Greenfield &amp; Erdmann, 2021</tp:taxon-authority><xref ref-type="fig" rid="F8">Red Sea Dwarfgoby Figures 8</xref><xref ref-type="fig" rid="F9">, 9</xref><tp:nomenclature-citation-list><tp:nomenclature-citation><tp:taxon-name>
                <tp:taxon-name-part taxon-name-part-type="genus" reg="Eviota">Eviota</tp:taxon-name-part>
                <tp:taxon-name-part taxon-name-part-type="uncertainty-rank">cf.</tp:taxon-name-part>
                <tp:taxon-name-part taxon-name-part-type="species" reg="zebrina">zebrina</tp:taxon-name-part>
              </tp:taxon-name><comment>. <xref ref-type="bibr" rid="B12">Greenfield et al. (2019</xref>: 64, fig. 9 (Red Sea).</comment></tp:nomenclature-citation><tp:nomenclature-citation><tp:taxon-name>
                <tp:taxon-name-part taxon-name-part-type="genus" reg="Eviota">Eviota</tp:taxon-name-part>
                <tp:taxon-name-part taxon-name-part-type="species" reg="zebrina">zebrina</tp:taxon-name-part>
              </tp:taxon-name><comment>(non Lachner &amp; Karnella). <xref ref-type="bibr" rid="B4">Atta et al. (2019</xref>: 8); <xref ref-type="bibr" rid="B29">Troyer et al. (2018</xref>: 8); <xref ref-type="bibr" rid="B19">Meadows et al. (2014</xref>: 3, figs 2, 3); <xref ref-type="bibr" rid="B6">Golani and Bogorodsky (2010</xref>: 47); <xref ref-type="bibr" rid="B13">Herler (2007</xref>: 85); <xref ref-type="bibr" rid="B14">Herler and Hilgers (2005</xref>: 114, fig. 8).</comment></tp:nomenclature-citation></tp:nomenclature-citation-list></tp:nomenclature><tp:treatment-sec sec-type="material" id="SECID0EJCAG"><title>Material.</title><p><bold><italic>Holotype</italic>.</bold> USNM 218035, 14.1 mm <abbrev xmlns:xlink="http://www.w3.org/1999/xlink" xlink:title="Standard Length" id="ABBRID0EUCAG" xlink:type="simple">SL</abbrev> male, Bay at El Himeira, Egypt, Gulf of Aqaba, Red Sea, 21–27 m, 9 September 1969, V. Springer et al. <bold><italic>Paratypes</italic>.</bold> USNM 447872 (collected with holotype), 105, Bay at El Himeira, Egypt, Gulf of Aqaba, Red Sea, 21–27 m, 9 September 1969, Victor Springer et al.; USNM 218034, 163, Bay at El Himeira, Egypt, Gulf of Aqaba, Red Sea, 9–12 m, 8 September 1969, V. Springer, G. Raz &amp; L. Hughes-Gannes; UW 159939 (previously in USNM 218034), 2, Bay at El Himeira, Egypt, Gulf of Aqaba, Red Sea, 9–12 m, 8 September 1969, V. Springer, G. Raz &amp; L. Hughes-Gannes; CAS 247198 (previously in USNM 218034), 2f, Bay at El Himeira, Egypt, Gulf of Aqaba, Red Sea, 9–12 m, 8 September 1969, V. Springer, G. Raz &amp; L. Hughes-Gannes; USNM 218031, 23, Bay at El Himeira, Egypt, Gulf of Aqaba, Red Sea, 0–18 m, 16 July 1969, V. Springer, A. Amir, G. Raz &amp; H. Harpaz.</p></tp:treatment-sec><tp:treatment-sec sec-type="type material" id="SECID0E3CAG"><title>Non-type material.</title><p>CAS 239041, 1, preserved in 95% ethanol, Al Lith, Shi’b Habil reef, Station 24, exposed inner shelf, 8.1 m depth, 30 Jan 2015, D.J. Coker, J.D. DiBattista, T.H. Sinclair-Taylor, and M.L. Berumen; CAS 239042, 1, preserved in 95% ethanol, Al Lith, Marmar reef, Station 29, sheltered outer shelf, cave next to station, 10.3 m depth, 31 Jan 2015, D.J. Coker, J.D. DiBattista, T.H. Sinclair-Taylor, and M.L. Berumen; CAS 239043, 1, preserved in 95% ethanol, Thuwal, Abu Madafi reef, Station 31, exposed outer shelf, 14 m depth, 5 Feb 2015, D.J. Coker, J.D. DiBattista, T.H. Sinclair-Taylor, and M.L. Berumen. Examined by <xref ref-type="bibr" rid="B16">Lachner and Karnella (1978)</xref>, all from the Red Sea: USNM 218030, 3 (13.0–16.5); USNM 218031, 23 (8.4–15.3); USNM 218032, 6 (8.1–11.4); USNM 218033, 6 (8.8–11.2); FMNH 83851, 2; FMNH 83850, 1; BPBM 13428, 1.</p></tp:treatment-sec><tp:treatment-sec sec-type="diagnosis" id="SECID0EGDAG"><title>Diagnosis.</title><p>A species of <italic><tp:taxon-name><tp:taxon-name-part taxon-name-part-type="genus" reg="Eviota">Eviota</tp:taxon-name-part></tp:taxon-name></italic> with a cephalic sensory-canal pore pattern lacking only the IT pore, AITO small and opening dorsally; pectoral-fin rays not branched; dorsal/anal-fin formula 8/7; 5<sup>th</sup> pelvic-fin ray 8–15% of 4<sup>th</sup> ray; small dark circular spot on area of preural centrum connected to a short, narrow dark vertical line over end of hypural plate; caudal fin of freshly dead specimens crossed by five or six dark vertical bars, naris long and reddish brown; eye with two distinct white horizontal stripes, one crossing through upper margin of eye, another crossing through lower margin of eye; body depth approximately 20–25% <abbrev xmlns:xlink="http://www.w3.org/1999/xlink" xlink:title="Standard Length" id="ABBRID0EXDAG" xlink:type="simple">SL</abbrev>; usually 15 pectoral-fin rays.</p></tp:treatment-sec><tp:treatment-sec sec-type="description" id="SECID0E2DAG"><title>Description.</title><p>Fin-ray counts for dorsal, anal, and pectoral fins in the following description are based on specimens examined by <xref ref-type="bibr" rid="B16">Lachner and Karnella (1978)</xref> from the Red Sea. We reexamined ten specimens each from three of the lots from that study from Egypt, Northern Gulf of Aqaba, Red Sea, which were used to obtain morphometrics and to confirm meristic characters. The holotype was selected from one of those three lots (USNM 218035) and all other specimens in this lot are designated as paratypes and given a new catalog number, USNM 447872. Four specimens were removed from USNM 218034, two of which are now paratypes CAS 247198 and two are paratypes UW 159939. The remaining specimens in USNM 218034, and USNM 218031, are also designated as paratypes.</p><p>Dorsal-fin elements VI+I,8 (7[1], 8[29], 9[2]), first dorsal triangular in shape, first or second spine elongated in some specimens of both sexes, ranging from slightly elongate (extending to first ray of second dorsal fin when depressed) in some smaller males and females of all sizes, to extremely elongate (extending to beyond last ray of second dorsal-fin when depressed) in largest males, all second dorsal-fin soft rays branched, last ray branched to base; anal-fin elements I, 7 (in all specimens examined), all soft rays branched, last ray branched to base; pectoral-fin rays 15 (14[3], 15[15], 16[7]), all unbranched, pointed, reaching to below second dorsal fin; 5<sup>th</sup> pelvic-fin ray variable ~ 10% (8–15%) of length of 4<sup>th</sup> pelvic-fin ray; 4<sup>th</sup> ray with 4–6 branches, 1–3 segments between consecutive branches of 4<sup>th</sup> pelvic-fin ray, pelvic-fin membrane not well developed, no basal membrane; caudal fin with 11 branched and 17 segmented rays (caudal fin broken in holotype and some paratypes, unable to count segmented rays); lateral-line scales 23 (22[2], 23[4], 24[2], 25[1], 26[1]); transverse scale rows 8 (7[6], 8[3]); urogenital papilla of male smooth, long and narrow, expanded into two lateral horns at tip; female papilla smooth, bulbous, with short finger-like projections on end; front of head sloping at an angle of ~ 50° up from horizontal axis; mouth slanted obliquely upwards, forming an angle of ~ 30° upwards from horizontal axis of body, lower jaw not projecting; maxilla extending posteriorly to posterior margin of pupil; anterior tubular nares reddish brown in life, extending past rear margin of upper lip; gill opening extending forward to below posteroventral edge of preoperculum; cephalic sensory-pore system missing only IT pore, AITO pore small and opening dorsally, cutaneous sensory papilla system similar to papilla pattern B-1 (of <xref ref-type="bibr" rid="B17">Lachner and Karnella 1980</xref>).</p></tp:treatment-sec><tp:treatment-sec sec-type="description" id="SECID0ETEAG"><title>Measurements.</title><p>In percent <abbrev xmlns:xlink="http://www.w3.org/1999/xlink" xlink:title="Standard Length" id="ABBRID0EZEAG" xlink:type="simple">SL</abbrev>, value of holotype followed by range and mean of holotype and ten other paratypes in parentheses. Head length 28 (27–31, 29); origin of first dorsal fin 35 (33–38, 35); origin of second dorsal fin 53 (52–59, 55); origin of anal fin 58 (56–64, 60); caudal-peduncle length 26 (22–29, 26); caudal-peduncle depth 12 (10–13, 11); body depth 25 (20–25, 22); eye diameter 9 (9–11, 10); snout length 5 (4–5, 4); upper-jaw length 11 (females 9 or 10, 10; males 10–12, 10); pectoral-fin length 23 (21–29, 24); greatest pelvic-fin length 39 (27–39, 31).</p></tp:treatment-sec><tp:treatment-sec sec-type="Color in life" id="SECID0E4EAG"><title>Color in life.</title><p>(Figure <xref ref-type="fig" rid="F8">8</xref>). Background color of head and body translucent gray. Body with broad red stripe extending from tip of snout to caudal peduncle, stripe interrupted by eight or nine iridescent white dashes evenly spaced along dorsal margin of stripe on body, dashes beginning above the operculum and terminating on caudal peduncle.</p><fig id="F8" position="float" orientation="portrait"><object-id xmlns:xlink="http://www.w3.org/1999/xlink" content-type="doi" xlink:type="simple">10.3897/zookeys.1057.66675.figure8</object-id><object-id xmlns:xlink="http://www.w3.org/1999/xlink" content-type="arpha" xlink:type="simple">9E84834C-EC92-5EF1-8C9D-28F8255FFA27</object-id><label>Figure 8.</label><caption><p><italic><tp:taxon-name><tp:taxon-name-part taxon-name-part-type="genus" reg="Eviota">Eviota</tp:taxon-name-part><tp:taxon-name-part taxon-name-part-type="species" reg="marerubrum">marerubrum</tp:taxon-name-part></tp:taxon-name></italic>, live. <bold>A, B</bold> Egypt (photograph J. Herler, with permission) <bold>C</bold> Israel (photograph R. Holzman, with permission).</p></caption><graphic xmlns:xlink="http://www.w3.org/1999/xlink" xlink:href="zookeys-1057-149-g008.jpg" position="float" orientation="portrait" xlink:type="simple" id="oo_582301.jpg"><uri content-type="original_file" xlink:type="simple">https://binary.pensoft.net/fig/582301</uri></graphic></fig><p>Six short red bars extending ventrally from red lateral stripe, first bar just posterior to origin of anal fin, last bar at the posterior margin of caudal peduncle, each bar separated by a white (sometimes iridescent) space. Dorsal midline with 13 or 14 small evenly spaced red spots beginning on nape at a vertical above operculum and extending posteriorly to posterodorsal margin of caudal peduncle. Abdomen and side of body behind pectoral fin with six to eight iridescent white spots over red lateral stripe. Pectoral-fin base red with iridescent white spot in center. Pair of small dark spots at base of caudal fin, anterior spot centered just anterior to origin of caudal rays and circular in shape, posterior spot more vertically elongate, located on base of caudal rays.</p><p>Head pale gray ventrally, with red snout, nares, and nape. Eyes red with two horizontal white stripes on iris, above and below pupil. Short white stripe on head extending from behind eye, in line with upper stripe on iris, to operculum; white stripe sometimes broken into two small spots rather than continuous stripe. One or two iridescent white spots, slightly smaller than diameter of pupil, on side of head posterior to jaws. First three spines of the dorsal fin with evenly spaced red spots along entirety of spine. Second dorsal-fin rays each with two red spots evenly spaced along rays. Pectoral fins and pelvic fins white. Caudal fin pale with four faint red vertical bands.</p></tp:treatment-sec><tp:treatment-sec sec-type="Color in preservative" id="SECID0EFGAG"><title>Color in preservative.</title><p>(Figure <xref ref-type="fig" rid="F9">9</xref>). Background color of head and body yellowish pale. Side of body without prominent markings except for a very narrow stripe line of single melanophores along lateral midline (present only in well-preserved specimens). Dorsal margin of body with 13 small evenly spaced dark spots beginning on nape at a vertical above operculum and extending posteriorly to posterodorsal margin of caudal peduncle. Dorsal and anal fins unpigmented in type series, however recently preserved specimens may have a dark band of melanophores at the base of first dorsal fin, and second dorsal and anal fins uniformly covered with small melanophores. Pelvic fins without pigment. Caudal fin with four faint brown vertical bands, band more pronounced in freshly preserved specimens.</p><fig id="F9" position="float" orientation="portrait"><object-id xmlns:xlink="http://www.w3.org/1999/xlink" content-type="doi" xlink:type="simple">10.3897/zookeys.1057.66675.figure9</object-id><object-id xmlns:xlink="http://www.w3.org/1999/xlink" content-type="arpha" xlink:type="simple">995CBBE7-09A8-57B1-880D-B15B4527B1A9</object-id><label>Figure 9.</label><caption><p><italic><tp:taxon-name><tp:taxon-name-part taxon-name-part-type="genus" reg="Eviota">Eviota</tp:taxon-name-part><tp:taxon-name-part taxon-name-part-type="species" reg="marerubrum">marerubrum</tp:taxon-name-part></tp:taxon-name></italic>, preserved <bold>A</bold> holotype, USNM 218035 <bold>B</bold> freshly preserved specimen from Egypt, 16.5 mm <abbrev xmlns:xlink="http://www.w3.org/1999/xlink" xlink:title="Standard Length" id="ABBRID0EGHAG" xlink:type="simple">SL</abbrev> (photograph J. Herler, with permission).</p></caption><graphic xmlns:xlink="http://www.w3.org/1999/xlink" xlink:href="zookeys-1057-149-g009.jpg" position="float" orientation="portrait" xlink:type="simple" id="oo_582302.jpg"><uri content-type="original_file" xlink:type="simple">https://binary.pensoft.net/fig/582302</uri></graphic></fig></tp:treatment-sec><tp:treatment-sec sec-type="etymology" id="SECID0EPHAG"><title>Etymology.</title><p>The specific epithet is an adjective combining the Latin <italic>maris</italic> (sea) and <italic>ruber</italic> (red) referring to the type locality, the Red Sea.</p></tp:treatment-sec><tp:treatment-sec sec-type="distribution" id="SECID0EZHAG"><title>Distribution and habitat.</title><p>Currently known only from specimens examined from the Red Sea, ranging from the Gulf of Aqaba in the northern Red Sea to the central Red Sea off the coast of Saudi Arabia.</p></tp:treatment-sec><ref-list><ref id="B12"><mixed-citation xmlns:xlink="http://www.w3.org/1999/xlink" xlink:type="simple"><person-group><name name-style="western"><surname>Greenfield</surname><given-names>DW</given-names></name><name name-style="western"><surname>Tornabene</surname><given-names>L</given-names></name><name name-style="western"><surname>Erdmann</surname><given-names>MV</given-names></name><name name-style="western"><surname>Pada</surname><given-names>DN</given-names></name></person-group> (<year>2019</year>) <article-title><italic><tp:taxon-name><tp:taxon-name-part taxon-name-part-type="genus">Eviota</tp:taxon-name-part><tp:taxon-name-part taxon-name-part-type="species">gunawanae</tp:taxon-name-part></tp:taxon-name></italic>, a new dwarfgoby from Fakfak, West Papua (<tp:taxon-name><tp:taxon-name-part taxon-name-part-type="subclass">Teleostei</tp:taxon-name-part></tp:taxon-name>: <tp:taxon-name><tp:taxon-name-part taxon-name-part-type="family">Gobiidae</tp:taxon-name-part></tp:taxon-name>).</article-title><source>Journal of the Ocean Science Foundation</source><volume>32</volume>: <fpage>57</fpage>–<lpage>67</lpage>. <ext-link xlink:type="simple" ext-link-type="doi" xlink:href="10.5281/zenodo.2616753">https://doi.org/10.5281/zenodo.2616753</ext-link></mixed-citation></ref><ref id="B4"><mixed-citation xmlns:xlink="http://www.w3.org/1999/xlink" xlink:type="simple"><person-group><name name-style="western"><surname>Atta</surname><given-names>CJ</given-names></name><name name-style="western"><surname>Coker</surname><given-names>DJ</given-names></name><name name-style="western"><surname>Sinclair-Taylor</surname><given-names>TH</given-names></name><name name-style="western"><surname>DiBattista</surname><given-names>JD</given-names></name><name name-style="western"><surname>Kattan</surname><given-names>A</given-names></name><name name-style="western"><surname>Monroe</surname><given-names>AA</given-names></name><name name-style="western"><surname>Berumen</surname><given-names>ML</given-names></name></person-group> (<year>2019</year>) Conspicuous and cryptic reef fishes from a unique and economically important region in the northern Red Sea. PLoS ONE 14(10): e0223365. <ext-link xlink:type="simple" ext-link-type="doi" xlink:href="10.1371/journal.pone.0223365">https://doi.org/10.1371/journal.pone.0223365</ext-link></mixed-citation></ref><ref id="B29"><mixed-citation xmlns:xlink="http://www.w3.org/1999/xlink" xlink:type="simple"><person-group><name name-style="western"><surname>Troyer</surname><given-names>EM</given-names></name><name name-style="western"><surname>Coker</surname><given-names>DJ</given-names></name><name name-style="western"><surname>Berumen</surname><given-names>ML</given-names></name></person-group> (<year>2018</year>) Comparison of cryptobenthic reef fish communities among microhabitats in the Red Sea. PeerJ 6: e5014. <ext-link xlink:type="simple" ext-link-type="doi" xlink:href="10.7717/peerj.5014">https://doi.org/10.7717/peerj.5014</ext-link></mixed-citation></ref><ref id="B19"><mixed-citation xmlns:xlink="http://www.w3.org/1999/xlink" xlink:type="simple"><person-group><name name-style="western"><surname>Meadows</surname><given-names>MG</given-names></name><name name-style="western"><surname>Anthes</surname><given-names>N</given-names></name><name name-style="western"><surname>Dangelmayer</surname><given-names>S</given-names></name><name name-style="western"><surname>Alwany</surname><given-names>MA</given-names></name><name name-style="western"><surname>Gerlach</surname><given-names>T</given-names></name><name name-style="western"><surname>Schulte</surname><given-names>G</given-names></name><name name-style="western"><surname>Sprenger</surname><given-names>D</given-names></name><name name-style="western"><surname>Theobald</surname><given-names>J</given-names></name><name name-style="western"><surname>Michiels</surname><given-names>NK</given-names></name></person-group> (<year>2014</year>) Red fluorescence increases with depth in reef fishes, supporting a visual function, not UV protection. Proceedings of the Royal Society B 281: e20141211. <ext-link xlink:type="simple" ext-link-type="doi" xlink:href="10.1098/rspb.2014.1211">https://doi.org/10.1098/rspb.2014.1211</ext-link></mixed-citation></ref><ref id="B6"><mixed-citation xmlns:xlink="http://www.w3.org/1999/xlink" xlink:type="simple"><person-group><name name-style="western"><surname>Golani</surname><given-names>D</given-names></name><name name-style="western"><surname>Bogorodsky</surname><given-names>SV</given-names></name></person-group> (<year>2010</year>) The Fishes of the Red Sea – reappraisal and updated checklist. <ext-link xlink:type="simple" ext-link-type="doi" xlink:href="10.11646/zootaxa.2463.1.1">https://doi.org/10.11646/zootaxa.2463.1.1</ext-link></mixed-citation></ref><ref id="B13"><mixed-citation xmlns:xlink="http://www.w3.org/1999/xlink" xlink:type="simple"><person-group><name name-style="western"><surname>Herler</surname><given-names>J</given-names></name></person-group> (<year>2007</year>) <article-title>Microhabitats and ecomorphology of coral‐ and coral rock‐associated gobiid fish (<tp:taxon-name><tp:taxon-name-part taxon-name-part-type="subclass">Teleostei</tp:taxon-name-part></tp:taxon-name>: <tp:taxon-name><tp:taxon-name-part taxon-name-part-type="family">Gobiidae</tp:taxon-name-part></tp:taxon-name>) in the northern Red Sea.</article-title><source>Marine Ecology</source><volume>28</volume>: <fpage>82</fpage>–<lpage>94</lpage>. <ext-link xlink:type="simple" ext-link-type="doi" xlink:href="10.1111/j.1439-0485.2007.00165.x">https://doi.org/10.1111/j.1439-0485.2007.00165.x</ext-link></mixed-citation></ref><ref id="B14"><mixed-citation xmlns:xlink="http://www.w3.org/1999/xlink" xlink:type="simple"><person-group><name name-style="western"><surname>Herler</surname><given-names>J</given-names></name><name name-style="western"><surname>Hilgers</surname><given-names>H</given-names></name></person-group> (<year>2005</year>) <article-title>A synopsis of coral and coral-rock associated gobies (<tp:taxon-name><tp:taxon-name-part taxon-name-part-type="class">Pisces</tp:taxon-name-part></tp:taxon-name>: <tp:taxon-name><tp:taxon-name-part taxon-name-part-type="family">Gobiidae</tp:taxon-name-part></tp:taxon-name>) from the Gulf of Aqaba, northern Red Sea.</article-title><source>Aqua, Journal of ichthyology and aquatic biology</source><volume>10</volume>: <fpage>103</fpage>–<lpage>132</lpage>. <ext-link xlink:type="simple" ext-link-type="uri" xlink:href="https://aqua-aquapress.com/?p=13644">https://aqua-aquapress.com/?p=13644</ext-link></mixed-citation></ref><ref id="B16"><mixed-citation xmlns:xlink="http://www.w3.org/1999/xlink" xlink:type="simple"><person-group><name name-style="western"><surname>Lachner</surname><given-names>EA</given-names></name><name name-style="western"><surname>Karnella</surname><given-names>JS</given-names></name></person-group> (<year>1978</year>) <article-title>Fishes of the genus <italic><tp:taxon-name><tp:taxon-name-part taxon-name-part-type="genus">Eviota</tp:taxon-name-part></tp:taxon-name></italic> of the Red Sea with descriptions of three new species (<tp:taxon-name><tp:taxon-name-part taxon-name-part-type="subclass">Teleostei</tp:taxon-name-part></tp:taxon-name>: <tp:taxon-name><tp:taxon-name-part taxon-name-part-type="family">Gobiidae</tp:taxon-name-part></tp:taxon-name>).</article-title><source>Smithsonian Contributions to Zoology</source><volume>286</volume>: <fpage>1</fpage>–<lpage>23</lpage>.</mixed-citation></ref><ref id="B17"><mixed-citation xmlns:xlink="http://www.w3.org/1999/xlink" xlink:type="simple"><person-group><name name-style="western"><surname>Lachner</surname><given-names>EA</given-names></name><name name-style="western"><surname>Karnella</surname><given-names>JS</given-names></name></person-group> (<year>1980</year>) <article-title>Fishes of the Indo-Pacific genus <italic><tp:taxon-name><tp:taxon-name-part taxon-name-part-type="genus">Eviota</tp:taxon-name-part></tp:taxon-name></italic> with descriptions of eight new species (<tp:taxon-name><tp:taxon-name-part taxon-name-part-type="subclass">Teleostei</tp:taxon-name-part></tp:taxon-name>: <tp:taxon-name><tp:taxon-name-part taxon-name-part-type="family">Gobiidae</tp:taxon-name-part></tp:taxon-name>).</article-title><source>Smithsonian Contributions to Zoology</source><volume>315</volume>: <fpage>1</fpage>–<lpage>127</lpage>.</mixed-citation></ref></ref-list></tp:taxon-treatment>
