# Supplementary material for: A review of the Eviotazebrina complex, with descriptions of four new species (Teleostei, Gobiidae)
Source: Zookeys. 2021 Aug 27;1057:149–84. doi: 10.3897/zookeys.1057.66675 (PMC8417026; doi:10.3897/zookeys.1057.66675)
Supplement: XML Treatment for Eviota oculineata [file zookeys.1057.66675-treatment4.xml]

<!DOCTYPE tp:taxon-treatment
  PUBLIC "-//TaxonX//DTD Taxonomic Treatment Publishing DTD v0 20100105//EN" "tax-treatment-NSO.dtd">
<tp:taxon-treatment xmlns:tp="http://www.plazi.org/taxpub"><tp:treatment-meta><kwd-group><label>Taxon classification</label><kwd><named-content xmlns:xlink="http://www.w3.org/1999/xlink" content-type="kingdom">Animalia</named-content></kwd><kwd><named-content xmlns:xlink="http://www.w3.org/1999/xlink" content-type="order">Perciformes</named-content></kwd><kwd><named-content xmlns:xlink="http://www.w3.org/1999/xlink" content-type="family">Gobiidae</named-content></kwd></kwd-group><mixed-citation publication-type="journal"><person-group><name><surname>Tornabene</surname><given-names>Luke</given-names></name><name><surname>Greenfield</surname><given-names>David W.</given-names></name><name><surname>Erdmann</surname><given-names>Mark V.</given-names></name></person-group><article-title>A review of the <italic><tp:taxon-name><tp:taxon-name-part taxon-name-part-type="genus" reg="Eviota">Eviota</tp:taxon-name-part><tp:taxon-name-part taxon-name-part-type="species" reg="zebrina">zebrina</tp:taxon-name-part></tp:taxon-name></italic> complex, with descriptions of four new species (<tp:taxon-name><tp:taxon-name-part taxon-name-part-type="subclass">Teleostei</tp:taxon-name-part></tp:taxon-name>, <tp:taxon-name><tp:taxon-name-part taxon-name-part-type="family">Gobiidae</tp:taxon-name-part></tp:taxon-name>)</article-title><source>Zookeys</source><day>27</day><month>8</month><year>2021</year><volume>1057</volume><fpage>149</fpage><lpage>184</lpage><pub-id pub-id-type="doi">10.3897/zookeys.1057.66675</pub-id></mixed-citation></tp:treatment-meta><tp:nomenclature><tp:taxon-name>
            <object-id xmlns:xlink="http://www.w3.org/1999/xlink" content-type="arpha" xlink:type="simple">E004A6C2-36BB-5B6B-9DF6-AD81DBB87DE4</object-id>
            <tp:taxon-name-part taxon-name-part-type="genus" reg="Eviota">Eviota</tp:taxon-name-part>
            <tp:taxon-name-part taxon-name-part-type="species" reg="oculineata">oculineata</tp:taxon-name-part>
          </tp:taxon-name><tp:taxon-authority>Tornabene, Greenfield &amp; Erdmann, 2021</tp:taxon-authority><xref ref-type="fig" rid="F10">False-comet Dwarfgoby Figures 10</xref><xref ref-type="fig" rid="F11">, 11</xref><tp:nomenclature-citation-list><tp:nomenclature-citation><tp:taxon-name>
                <tp:taxon-name-part taxon-name-part-type="genus" reg="Eviota">Eviota</tp:taxon-name-part>
                <tp:taxon-name-part taxon-name-part-type="uncertainty-rank">cf.</tp:taxon-name-part>
                <tp:taxon-name-part taxon-name-part-type="species" reg="cometa">cometa</tp:taxon-name-part>
              </tp:taxon-name><comment><xref ref-type="bibr" rid="B12">Greenfield et al. 2019</xref>: 64, fig. 9 (New Guinea and Solomon Islands).</comment></tp:nomenclature-citation><tp:nomenclature-citation><tp:taxon-name>
                <tp:taxon-name-part taxon-name-part-type="genus" reg="Eviota">Eviota</tp:taxon-name-part>
                <tp:taxon-name-part taxon-name-part-type="species" reg="cometa">cometa</tp:taxon-name-part>
              </tp:taxon-name><comment>(non Lachner &amp; Karnella). <xref ref-type="bibr" rid="B12">Greenfield et al. (2019</xref>: fig. 8); <xref ref-type="bibr" rid="B11">Greenfield and Randall (2016</xref>: fig. 35); <xref ref-type="bibr" rid="B3">Allen and Erdmann (2012</xref>: 913); <xref ref-type="bibr" rid="B21">Randall (2005</xref>: 530); <xref ref-type="bibr" rid="B24">Suzuki et al. (2004</xref>: 131); <xref ref-type="bibr" rid="B20">Nakabo (2002</xref>: 1181).</comment></tp:nomenclature-citation></tp:nomenclature-citation-list></tp:nomenclature><tp:treatment-sec sec-type="material" id="SECID0EDLAG"><title>Material.</title><p><bold><italic>Holotype</italic>.</bold> CAS 247279, 10.9 mm <abbrev xmlns:xlink="http://www.w3.org/1999/xlink" xlink:title="Standard Length" id="ABBRID0EOLAG" xlink:type="simple">SL</abbrev> male, tissue number COM5, preserved in 95% ethanol, <named-content xmlns:xlink="http://www.w3.org/1999/xlink" content-type="dwc:verbatimCoordinates" xlink:type="simple"><named-content content-type="geo-json" specific-use="{&#34;type&#34;:&#34;Point&#34;,&#34;coordinates&#34;:[138.723250,-1.621667]}" id="NCID0EVLAG" xlink:type="simple">01°37.300'S, 138°43.395'E</named-content></named-content>, Pulau Liki West, northern New Guinea, 30 m, clove oil &amp; hand net, field number MVE-19-006, 12 Feb 2019, M.V. Erdmann. <bold><italic>Paratypes</italic>.</bold> CAS 246244, 2, tissue numbers COM1 and COM2, preserved in 95% ethanol, <named-content xmlns:xlink="http://www.w3.org/1999/xlink" content-type="dwc:verbatimCoordinates" xlink:type="simple"><named-content content-type="geo-json" specific-use="{&#34;type&#34;:&#34;Point&#34;,&#34;coordinates&#34;:[150.743950,-10.896217]}" id="NCID0EBMAG" xlink:type="simple">10°53.773'S, 150°44.637'E</named-content></named-content>, Dumoulins, Milne Bay, Papua New Guinea, 20 m, clove oil &amp; hand net, field number MVE-16-020, 23 May 2016, M.V. Erdmann. CAS 246245, 9.9 mm <abbrev xmlns:xlink="http://www.w3.org/1999/xlink" xlink:title="Standard Length" id="ABBRID0EGMAG" xlink:type="simple">SL</abbrev> male, tissue number COM3, preserved in 95% ethanol, <named-content xmlns:xlink="http://www.w3.org/1999/xlink" content-type="dwc:verbatimCoordinates" xlink:type="simple"><named-content content-type="geo-json" specific-use="{&#34;type&#34;:&#34;Point&#34;,&#34;coordinates&#34;:[160.299100,-9.332567]}" id="NCID0ENMAG" xlink:type="simple">09°19.954'S, 160°17.946'E</named-content></named-content>, Shoal near Nugu Island, Florida Island Group, Solomon Islands, 35 m, 11 October 2016, M.V. Erdmann.</p></tp:treatment-sec><tp:treatment-sec sec-type="type material" id="SECID0ESMAG"><title>Non-type material.</title><p>Fiji - CAS 228684, 2, field number G02-146, Naigani Island, patch reef, clear water, coral wall overhang with black coral, <named-content xmlns:xlink="http://www.w3.org/1999/xlink" content-type="dwc:verbatimCoordinates" xlink:type="simple"><named-content content-type="geo-json" specific-use="{&#34;type&#34;:&#34;Point&#34;,&#34;coordinates&#34;:[178.670283,-17.576850]}" id="NCID0E2MAG" xlink:type="simple">17°34.611'S, 178°40.217'E</named-content></named-content>, 5.4–9. 1 m, rotenone, 4 November 2002, Greenfield, et al.; CAS 238063, 2, field number JVE-10-11-2015, Mt. Mutiny Dive site, N.E. of Viti Levu, off Nanukuloa, rubbly reef, <named-content xmlns:xlink="http://www.w3.org/1999/xlink" content-type="dwc:verbatimCoordinates" xlink:type="simple"><named-content content-type="geo-json" specific-use="{&#34;type&#34;:&#34;Point&#34;,&#34;coordinates&#34;:[178.522500,-17.346000]}" id="NCID0EDNAG" xlink:type="simple">17°20.76'S, 178°31.35'E</named-content></named-content>, 12 m, clove oil, 11 October 2015, J.V. Eyre.</p></tp:treatment-sec><tp:treatment-sec sec-type="diagnosis" id="SECID0EINAG"><title>Diagnosis.</title><p>A species of <italic><tp:taxon-name><tp:taxon-name-part taxon-name-part-type="genus" reg="Eviota">Eviota</tp:taxon-name-part></tp:taxon-name></italic> with a cephalic sensory-canal pore pattern lacking only the IT pore, AITO small and opening dorsally; pectoral-fin rays not branched; dorsal/anal-fin formula 8/7; 5<sup>th</sup> pelvic-fin ray 8–15% of 4<sup>th</sup> ray; large dark oval spot on area of preural centrum connected to a short, vertically elongate spot over end of hypural plate; caudal fin of freshly dead specimens without prominent vertical bars; naris long and reddish brown; side of body with prominent red lateral streak bordered dorsally by three to five elongate white dashes; eye with two distinct horizontal stripes, one white crossing through lower margin of pupil, one yellow crossing upper margin of pupil; body depth approximately 27–31% <abbrev xmlns:xlink="http://www.w3.org/1999/xlink" xlink:title="Standard Length" id="ABBRID0EZNAG" xlink:type="simple">SL</abbrev>; usually 14 pectoral-fin rays.</p></tp:treatment-sec><tp:treatment-sec sec-type="description" id="SECID0E4NAG"><title>Description.</title><p>Dorsal-fin elements VI+I,8, first dorsal triangular in shape, first or second spine elongated in some specimens of both sexes, ranging from slightly elongate (extending to first ray of second dorsal fin when depressed) in the smallest male, to extremely elongate (extending to beyond origin of last ray of second dorsal fin when depressed, as in holotype), all second dorsal-fin soft rays branched, last ray branched to base; anal-fin elements I, 7 (all soft rays branched, last ray branched to base; pectoral-fin rays 14 (14[3], 15[1]), all unbranched, pointed, reaching to below second dorsal fin; 5<sup>th</sup> pelvic-fin ray variable, ~ 10% (8–15%) of length of 4<sup>th</sup> pelvic-fin ray; 4<sup>th</sup> ray with four or five branches, one or two segments between consecutive branches of 4<sup>th</sup> pelvic-fin ray, pelvic-fin membrane not well developed, no basal membrane; caudal fin with 11 branched and 16 segmented rays; lateral-line scales 24 (22[1], 23[1], 24[1]), scales not countable on one specimen due to damage); transverse scale rows 7; urogenital papilla of male smooth, long and narrow, expanded into two lateral horns at tip; female papilla smooth, bulbous, with short finger-like projections on end; front of head sloping at an angle of ~ 60° up from horizontal axis; mouth slanted obliquely upwards, forming an angle of ~ 35° upwards from horizontal axis of body, lower jaw not projecting; maxilla extending posteriorly to center of pupil; anterior tubular nares extending past rear margin of upper lip; gill opening extending forward to below posteroventral edge of preoperculum; cephalic sensory-pore system missing only IT pore, AITO pore small and opening dorsally; cutaneous sensory papilla system similar to papilla pattern B-1 (of <xref ref-type="bibr" rid="B17">Lachner and Karnella 1980</xref>).</p></tp:treatment-sec><tp:treatment-sec sec-type="description" id="SECID0EPOAG"><title>Measurements.</title><p>In percent <abbrev xmlns:xlink="http://www.w3.org/1999/xlink" xlink:title="Standard Length" id="ABBRID0EVOAG" xlink:type="simple">SL</abbrev>, value of holotype followed by range and mean of holotype and ten other paratypes in parentheses. Head length 27 (27–31, 28); origin of first dorsal fin 37 (35–37, 36); origin of second dorsal fin 57 (54–58, 56); origin of anal fin 59 (59–62, 60); caudal-peduncle length 25 (20–29, 25); caudal-peduncle depth 11 (11–13, 12); body depth 18 (18 or 19, 18); eye diameter 9 (8–10, 9); snout length 3 (3–6, 4); upper-jaw length 8 (females 9 or 10, 9; males 8 or 9, 9); pectoral-fin length 25 (22–29, 25); greatest pelvic-fin length 30 (28–33, 31).</p></tp:treatment-sec><tp:treatment-sec sec-type="Color in life" id="SECID0EZOAG"><title>Color in life.</title><p>(Figure <xref ref-type="fig" rid="F10">10</xref>). Background color of head and body translucent gray. Body with broad red stripe extending from tip of snout to caudal peduncle, stripe interrupted by five iridescent white dashes evenly spaced along dorsal margin of stripe on body, dashes beginning above the operculum and terminating on caudal peduncle, with anterior three dashes sometimes merged as a continuous white stripe over abdomen.</p><fig id="F10" position="float" orientation="portrait"><object-id xmlns:xlink="http://www.w3.org/1999/xlink" content-type="doi" xlink:type="simple">10.3897/zookeys.1057.66675.figure10</object-id><object-id xmlns:xlink="http://www.w3.org/1999/xlink" content-type="arpha" xlink:type="simple">03F3C82F-250B-5C7B-97D8-57368DEDEF05</object-id><label>Figure 10.</label><caption><p><italic><tp:taxon-name><tp:taxon-name-part taxon-name-part-type="genus" reg="Eviota">Eviota</tp:taxon-name-part><tp:taxon-name-part taxon-name-part-type="species" reg="oculineata">oculineata</tp:taxon-name-part></tp:taxon-name></italic>, live, New Guinea.</p></caption><graphic xmlns:xlink="http://www.w3.org/1999/xlink" xlink:href="zookeys-1057-149-g010.jpg" position="float" orientation="portrait" xlink:type="simple" id="oo_582303.jpg"><uri content-type="original_file" xlink:type="simple">https://binary.pensoft.net/fig/582303</uri></graphic></fig><p>Occasionally five short red bars extending ventrally from red lateral stripe, first bar just posterior to origin of anal fin, last bar at the posterior margin of caudal peduncle, each bar separated by a white (sometimes iridescent) space. Abdomen and side of body behind pectoral fin with two (sometimes three) iridescent white spots over red lateral stripe, first spot immediately above and posterior to axis of pectoral fin. Pectoral-fin base red with iridescent white spot in center. Pair of vertically elongate, broadly joined dark spots at base of caudal fin, anterior spot centered just anterior to origin of caudal rays, posterior spot located on base of caudal rays. Small yellow spot on base of caudal fin just dorsal to pair of dark spots.</p><p>Head pale gray ventrally, with red snout, nares, and nape. Eyes red with two horizontal stripes on iris, one yellow and passing through upper margin of pupil, one white and passing through lower margin pupil, dorsal margin of eye above stripe with yellow spots or mottling. Short white stripe on head behind eye, in line with upper stripe on iris, extending posteriorly to operculum; white stripe sometimes broken into two small spots rather than continuous stripe. One or two iridescent white spots, slightly smaller than diameter of pupil, on side of head posterior to jaws. First three spines of the dorsal fin with evenly spaced red spots along entirety of spine. Second dorsal-fin rays faintly tinged with red. Pectoral fins and pelvic fins white. Caudal fin lacking prominent vertical bands, lower half of caudal fin with faint red hue.</p></tp:treatment-sec><tp:treatment-sec sec-type="Color in preservative" id="SECID0E4PAG"><title>Color in preservative.</title><p>(Figure <xref ref-type="fig" rid="F11">11</xref>). Based on holotype, preserved in 95% ethanol. Background color of head and body yellowish pale. Head without pigment except for a faint scattering of melanophores on nape. Abdomen uniformly covered with dark melanophores, remaining side of body lacking any pigmentation except for a row of scattered melanophores along the ventral midline of body, beginning at anal fin origin on continuing to middle of caudal peduncle. Pair of vertically elongate, broadly joined dark spots at base of caudal fin, anterior spot centered just anterior to origin of caudal rays, posterior spot located on base of caudal rays. Dorsal and anal fins with light scattering of chromatophores on inter-radial membranes and on rays of posterior half of fins. Caudal fin lacking pigmentation except for a faint horizontal streak of melanophores on five rays, the first of which is just below the lateral midline of the caudal fin, followed by the four subsequent ventral rays. Pectoral fin, pectoral-fin base, and pelvic fins without pigment.</p><fig id="F11" position="float" orientation="portrait"><object-id xmlns:xlink="http://www.w3.org/1999/xlink" content-type="doi" xlink:type="simple">10.3897/zookeys.1057.66675.figure11</object-id><object-id xmlns:xlink="http://www.w3.org/1999/xlink" content-type="arpha" xlink:type="simple">99D283F3-30AF-54BB-8879-CC100CDA6173</object-id><label>Figure 11.</label><caption><p><italic><tp:taxon-name><tp:taxon-name-part taxon-name-part-type="genus" reg="Eviota">Eviota</tp:taxon-name-part><tp:taxon-name-part taxon-name-part-type="species" reg="oculineata">oculineata</tp:taxon-name-part></tp:taxon-name></italic>, preserved holotype, CAS 247279.</p></caption><graphic xmlns:xlink="http://www.w3.org/1999/xlink" xlink:href="zookeys-1057-149-g011.jpg" position="float" orientation="portrait" xlink:type="simple" id="oo_582304.jpg"><uri content-type="original_file" xlink:type="simple">https://binary.pensoft.net/fig/582304</uri></graphic></fig></tp:treatment-sec><tp:treatment-sec sec-type="etymology" id="SECID0E6QAG"><title>Etymology.</title><p>The specific epithet is an adjective combining the Latin <italic>oculi</italic> (eye) and <italic>linea</italic> (line, stripe) referring to the stripes through the eye, which distinguish this species from <italic><tp:taxon-name><tp:taxon-name-part taxon-name-part-type="genus" reg="Eviota">E.</tp:taxon-name-part><tp:taxon-name-part taxon-name-part-type="species" reg="cometa">cometa</tp:taxon-name-part></tp:taxon-name></italic>.</p></tp:treatment-sec><tp:treatment-sec sec-type="distribution" id="SECID0EURAG"><title>Distribution.</title><p>Currently known only from New Guinea and the Solomon Islands, but likely occurs in Fiji and the Banda Sea, Indonesia, and the Great Barrier Reef, Australia, based on live photographs as well as specimens previously identified as <italic><tp:taxon-name><tp:taxon-name-part taxon-name-part-type="genus" reg="Eviota">E.</tp:taxon-name-part><tp:taxon-name-part taxon-name-part-type="species" reg="cometa">cometa</tp:taxon-name-part></tp:taxon-name></italic> that possess 8/7 counts in the dorsal/anal fins (Figure <xref ref-type="fig" rid="F12">12</xref>). The species seems to prefer outer reef slopes exposed to clear oceanic water in depths of 20–35 m and is frequently observed resting individually on coralline algae outcrops or live plate corals.</p><fig id="F12" position="float" orientation="portrait"><object-id xmlns:xlink="http://www.w3.org/1999/xlink" content-type="doi" xlink:type="simple">10.3897/zookeys.1057.66675.figure12</object-id><object-id xmlns:xlink="http://www.w3.org/1999/xlink" content-type="arpha" xlink:type="simple">EB60A0A6-30A2-5ABF-80D0-30C31D096A54</object-id><label>Figure 12.</label><caption><p><italic><tp:taxon-name><tp:taxon-name-part taxon-name-part-type="genus" reg="Eviota">Eviota</tp:taxon-name-part><tp:taxon-name-part taxon-name-part-type="species" reg="oculineata">oculineata</tp:taxon-name-part></tp:taxon-name></italic> photographs from non-type specimens <bold>A</bold> Fiji (photograph R. Whitworth, with permission) <bold>B</bold> Fiji <bold>C</bold> Fiji (photograph J. Eyre, with permission) <bold>D</bold> Australia (photograph C. Goatley, with permission).</p></caption><graphic xmlns:xlink="http://www.w3.org/1999/xlink" xlink:href="zookeys-1057-149-g012.jpg" position="float" orientation="portrait" xlink:type="simple" id="oo_582305.jpg"><uri content-type="original_file" xlink:type="simple">https://binary.pensoft.net/fig/582305</uri></graphic></fig></tp:treatment-sec><tp:treatment-sec sec-type="remarks" id="SECID0EJTAG"><title>Remarks.</title><p>When <italic><tp:taxon-name><tp:taxon-name-part taxon-name-part-type="genus" reg="Eviota">E.</tp:taxon-name-part><tp:taxon-name-part taxon-name-part-type="species" reg="cometa">cometa</tp:taxon-name-part></tp:taxon-name></italic> was described, it was based on preserved material with no information on live coloration, with the holotype from Fiji. Specimens in the type series possessed both 8/7 and 9/8 dorsal/anal-fin formulas (Lachner and Karnella 1983). When <xref ref-type="bibr" rid="B11">Greenfield and Randall (2016)</xref> reviewed the dwarfgobies of Fiji they based their identification of preserved specimens as <italic><tp:taxon-name><tp:taxon-name-part taxon-name-part-type="genus" reg="Eviota">E.</tp:taxon-name-part><tp:taxon-name-part taxon-name-part-type="species" reg="cometa">cometa</tp:taxon-name-part></tp:taxon-name></italic> on the description of the species by Lachner and Karnella (1983) and the underwater photographs identified as <italic><tp:taxon-name><tp:taxon-name-part taxon-name-part-type="genus" reg="Eviota">E.</tp:taxon-name-part><tp:taxon-name-part taxon-name-part-type="species" reg="cometa">cometa</tp:taxon-name-part></tp:taxon-name></italic> in <xref ref-type="bibr" rid="B24">Suzuki et al. (2004)</xref>, <xref ref-type="bibr" rid="B21">Randall (2005)</xref>, and <xref ref-type="bibr" rid="B3">Allen and Erdmann (2012)</xref>. In their review they provided two photographs (fig. 34 and fig. 35 of <xref ref-type="bibr" rid="B11">Greenfield and Randall 2016</xref>), one an underwater photograph by R. Whitworth taken in Fiji (Figure <xref ref-type="fig" rid="F12">12A</xref>) and a fresh specimen from CAS 222731 (Figure <xref ref-type="fig" rid="F13">13A</xref>). The underwater photograph (Figure <xref ref-type="fig" rid="F12">12A</xref>) was similar to the earlier underwater photos, showing only a clear caudal fin that was not crossed by oblique red bars, and eyes with white/yellow stripes, whereas the fin of the other fresh specimen (Figure <xref ref-type="fig" rid="F13">13A</xref>) had distinct red bars on the caudal (however, when preserved the red bars were not visible as dark bars as they are in <italic><tp:taxon-name><tp:taxon-name-part taxon-name-part-type="genus" reg="Eviota">E.</tp:taxon-name-part><tp:taxon-name-part taxon-name-part-type="species" reg="pseudozebrina">pseudozebrina</tp:taxon-name-part></tp:taxon-name></italic>) and a solid red eye. This supported the idea that there were two species in Fiji, the type locality for <italic><tp:taxon-name><tp:taxon-name-part taxon-name-part-type="genus" reg="Eviota">E.</tp:taxon-name-part><tp:taxon-name-part taxon-name-part-type="species" reg="cometa">cometa</tp:taxon-name-part></tp:taxon-name></italic>.</p><fig id="F13" position="float" orientation="portrait"><object-id xmlns:xlink="http://www.w3.org/1999/xlink" content-type="doi" xlink:type="simple">10.3897/zookeys.1057.66675.figure13</object-id><object-id xmlns:xlink="http://www.w3.org/1999/xlink" content-type="arpha" xlink:type="simple">C37098B0-EB96-59D2-A290-80C826DEFFC7</object-id><label>Figure 13.</label><caption><p><italic><tp:taxon-name><tp:taxon-name-part taxon-name-part-type="genus" reg="Eviota">Eviota</tp:taxon-name-part><tp:taxon-name-part taxon-name-part-type="species" reg="cometa">cometa</tp:taxon-name-part></tp:taxon-name></italic><bold>A</bold> freshly dead specimen from Fiji <bold>B, C</bold> f reshly dead specimens from Vava’u, Kingdom of Tonga (photographs M. Gómez-Buckley, with permission) <bold>D, E</bold> live, Fiji (photograph <bold>E</bold> J. Eyre, with permission).</p></caption><graphic xmlns:xlink="http://www.w3.org/1999/xlink" xlink:href="zookeys-1057-149-g013.jpg" position="float" orientation="portrait" xlink:type="simple" id="oo_582306.jpg"><uri content-type="original_file" xlink:type="simple">https://binary.pensoft.net/fig/582306</uri></graphic></fig><p>In 2017 MVE collected and photographed specimens (Figure <xref ref-type="fig" rid="F13">13D</xref>) from a silty lagoon in the Lau Archipelago, Fiji, that resembled the freshly dead specimen from <xref ref-type="bibr" rid="B11">Greenfield and Randall (2016</xref>, fig. 34) in that the eye was all red, different from the striped eyes in previous underwater photographs (e.g., Figures <xref ref-type="fig" rid="F10">10</xref>, <xref ref-type="fig" rid="F12">12</xref>; now <italic><tp:taxon-name><tp:taxon-name-part taxon-name-part-type="genus" reg="Eviota">E.</tp:taxon-name-part><tp:taxon-name-part taxon-name-part-type="species" reg="oculineata">oculineata</tp:taxon-name-part></tp:taxon-name></italic>). Similarly, photographs of specimens from Tonga of fish with red bars across the caudal fin and solid red eyes also appeared to be this same species (Figures <xref ref-type="fig" rid="F13">13B, C</xref>), and this was confirmed with DNA (Figure <xref ref-type="fig" rid="F2">2</xref>). Additionally, in 2020 Janet Eyre took an underwater photograph of a fish in Fiji with the same solid red eye color and red bars across the caudal fin (Figure <xref ref-type="fig" rid="F13">13E</xref>). These specimens with the red caudal-fin bars and solid red eyes have a dorsal/anal-fin formula of 9/8, the same as the holotype of <italic><tp:taxon-name><tp:taxon-name-part taxon-name-part-type="genus" reg="Eviota">E.</tp:taxon-name-part><tp:taxon-name-part taxon-name-part-type="species" reg="cometa">cometa</tp:taxon-name-part></tp:taxon-name></italic>, whereas those individuals lacking the red bars and having striped eyes have a dorsal/anal-fin formula of 8/7 and are described here as <italic><tp:taxon-name><tp:taxon-name-part taxon-name-part-type="genus" reg="Eviota">E.</tp:taxon-name-part><tp:taxon-name-part taxon-name-part-type="species" reg="oculineata">oculineata</tp:taxon-name-part></tp:taxon-name></italic>.</p><p>The large collection of 30 <italic><tp:taxon-name><tp:taxon-name-part taxon-name-part-type="genus" reg="Eviota">E.</tp:taxon-name-part><tp:taxon-name-part taxon-name-part-type="species" reg="cometa">cometa</tp:taxon-name-part></tp:taxon-name></italic> from Fiji, CAS 222731, came from a habitat of dead coral and silty sand, and the photographs taken by MVE (Figure <xref ref-type="fig" rid="F13">13D</xref>) and Janet Eyre (Figure <xref ref-type="fig" rid="F13">13E</xref>) were also both from protected, silty, patch reef habitat contrasting strongly with the clearer water, outer reef habitat where <italic><tp:taxon-name><tp:taxon-name-part taxon-name-part-type="genus" reg="Eviota">E.</tp:taxon-name-part><tp:taxon-name-part taxon-name-part-type="species" reg="oculineata">oculineata</tp:taxon-name-part></tp:taxon-name></italic> is found. Given the general preference of underwater photographers for clear water and healthy reefs, it is perhaps not surprising that the majority of underwater photographs in the literature appear to be <italic><tp:taxon-name><tp:taxon-name-part taxon-name-part-type="genus" reg="Eviota">E.</tp:taxon-name-part><tp:taxon-name-part taxon-name-part-type="species" reg="oculineata">oculineata</tp:taxon-name-part></tp:taxon-name></italic> and not the true <italic><tp:taxon-name><tp:taxon-name-part taxon-name-part-type="genus" reg="Eviota">E.</tp:taxon-name-part><tp:taxon-name-part taxon-name-part-type="species" reg="cometa">cometa</tp:taxon-name-part></tp:taxon-name></italic>, given the latter species’ apparent proclivity for silty inshore reefs. Additional photographs of fishes originally identified as <italic><tp:taxon-name><tp:taxon-name-part taxon-name-part-type="genus" reg="Eviota">E.</tp:taxon-name-part><tp:taxon-name-part taxon-name-part-type="species" reg="cometa">cometa</tp:taxon-name-part></tp:taxon-name></italic> from Lizard Island, Australia (Figure <xref ref-type="fig" rid="F12">12D</xref>) also appear to be <italic><tp:taxon-name><tp:taxon-name-part taxon-name-part-type="genus" reg="Eviota">E.</tp:taxon-name-part><tp:taxon-name-part taxon-name-part-type="species" reg="oculineata">oculineata</tp:taxon-name-part></tp:taxon-name></italic>, based on dorsal/anal fin-ray counts and coloration.</p></tp:treatment-sec><tp:treatment-sec><!--Section generated to contain objects referenced in tp:taxon-treatment.--><fig id="F2" position="float" orientation="portrait"><object-id xmlns:xlink="http://www.w3.org/1999/xlink" content-type="doi" xlink:type="simple">10.3897/zookeys.1057.66675.figure2</object-id><object-id xmlns:xlink="http://www.w3.org/1999/xlink" content-type="arpha" xlink:type="simple">C1699CBD-80B8-5DD0-82BE-B12DCFDCCBDA</object-id><label>Figure 2.</label><caption><p>Molecular phylogeny based on <abbrev xmlns:xlink="http://www.w3.org/1999/xlink" xlink:title="cytochrome c oxidase subunit I" id="ABBRID0EPCAE" xlink:type="simple">COI</abbrev> and Ptr sequences. Branch lengths are substitutions/site, node labels are Bayesian posterior probabilities. Blue branches indicate new species described here. Labels before species name refer to tissue numbers.</p></caption><graphic xmlns:xlink="http://www.w3.org/1999/xlink" xlink:href="zookeys-1057-149-g002.jpg" position="float" orientation="portrait" xlink:type="simple" id="oo_582295.jpg"><uri content-type="original_file" xlink:type="simple">https://binary.pensoft.net/fig/582295</uri></graphic></fig></tp:treatment-sec><ref-list><ref id="B12"><mixed-citation xmlns:xlink="http://www.w3.org/1999/xlink" xlink:type="simple"><person-group><name name-style="western"><surname>Greenfield</surname><given-names>DW</given-names></name><name name-style="western"><surname>Tornabene</surname><given-names>L</given-names></name><name name-style="western"><surname>Erdmann</surname><given-names>MV</given-names></name><name name-style="western"><surname>Pada</surname><given-names>DN</given-names></name></person-group> (<year>2019</year>) <article-title><italic><tp:taxon-name><tp:taxon-name-part taxon-name-part-type="genus">Eviota</tp:taxon-name-part><tp:taxon-name-part taxon-name-part-type="species">gunawanae</tp:taxon-name-part></tp:taxon-name></italic>, a new dwarfgoby from Fakfak, West Papua (<tp:taxon-name><tp:taxon-name-part taxon-name-part-type="subclass">Teleostei</tp:taxon-name-part></tp:taxon-name>: <tp:taxon-name><tp:taxon-name-part taxon-name-part-type="family">Gobiidae</tp:taxon-name-part></tp:taxon-name>).</article-title><source>Journal of the Ocean Science Foundation</source><volume>32</volume>: <fpage>57</fpage>–<lpage>67</lpage>. <ext-link xlink:type="simple" ext-link-type="doi" xlink:href="10.5281/zenodo.2616753">https://doi.org/10.5281/zenodo.2616753</ext-link></mixed-citation></ref><ref id="B11"><mixed-citation xmlns:xlink="http://www.w3.org/1999/xlink" xlink:type="simple"><person-group><name name-style="western"><surname>Greenfield</surname><given-names>DW</given-names></name><name name-style="western"><surname>Randall</surname><given-names>JE</given-names></name></person-group> (<year>2016</year>) <article-title>A review of the dwarfgobies of Fiji, including descriptions of five new species (<tp:taxon-name><tp:taxon-name-part taxon-name-part-type="subclass">Teleostei</tp:taxon-name-part></tp:taxon-name>: <tp:taxon-name><tp:taxon-name-part taxon-name-part-type="family">Gobiidae</tp:taxon-name-part></tp:taxon-name>: <italic><tp:taxon-name><tp:taxon-name-part taxon-name-part-type="genus">Eviota</tp:taxon-name-part></tp:taxon-name></italic>).</article-title><source>Journal of the Ocean Science Foundation</source><volume>20</volume>: <fpage>25</fpage>–<lpage>75</lpage>. <ext-link xlink:type="simple" ext-link-type="doi" xlink:href="10.5281/zenodo.48268">https://doi.org/10.5281/zenodo.48268</ext-link></mixed-citation></ref><ref id="B3"><mixed-citation xmlns:xlink="http://www.w3.org/1999/xlink" xlink:type="simple"><person-group><name name-style="western"><surname>Allen</surname><given-names>GE</given-names></name><name name-style="western"><surname>Erdmann</surname><given-names>MV</given-names></name></person-group> (<year>2012</year>) <source>Fishes of the East Indies.</source><publisher-name>Vols I–III</publisher-name>, <publisher-loc>Tropical Reef Research, Perth</publisher-loc>, <size units="page">1292 pp</size>.</mixed-citation></ref><ref id="B21"><mixed-citation xmlns:xlink="http://www.w3.org/1999/xlink" xlink:type="simple"><person-group><name name-style="western"><surname>Randall</surname><given-names>JE</given-names></name></person-group> (<year>2005</year>) <source>Reef and shore fishes of the South Pacific, New Caledonia to Tahiti and the Pitcairn Islands.</source><publisher-name>University of Hawai’i Press</publisher-name>, <publisher-loc>Honolulu</publisher-loc>, <size units="page">707 pp</size>.</mixed-citation></ref><ref id="B24"><mixed-citation xmlns:xlink="http://www.w3.org/1999/xlink" xlink:type="simple"><person-group><name name-style="western"><surname>Suzuki</surname><given-names>T</given-names></name><name name-style="western"><surname>Shibukawa</surname><given-names>K</given-names></name><name name-style="western"><surname>Yano</surname><given-names>K</given-names></name><name name-style="western"><surname>Senou</surname><given-names>H</given-names></name></person-group> (<year>2004</year>) <source>. A photographic guide to the gobioid fishes of Japan.</source><publisher-name>Heibosha Co.</publisher-name>, <publisher-loc>Japan</publisher-loc>, <size units="page">536 pp</size>.</mixed-citation></ref><ref id="B20"><mixed-citation xmlns:xlink="http://www.w3.org/1999/xlink" xlink:type="simple"><person-group><name name-style="western"><surname>Nakabo</surname><given-names>T</given-names></name></person-group> (<year>2002</year>) <source>Fishes of Japan with pictorial key to the species, English edition II.</source><publisher-name>Tokai University Press</publisher-name>, <publisher-loc>Japan</publisher-loc>, <size units="page">1749 pp</size>.</mixed-citation></ref><ref id="B17"><mixed-citation xmlns:xlink="http://www.w3.org/1999/xlink" xlink:type="simple"><person-group><name name-style="western"><surname>Lachner</surname><given-names>EA</given-names></name><name name-style="western"><surname>Karnella</surname><given-names>JS</given-names></name></person-group> (<year>1980</year>) <article-title>Fishes of the Indo-Pacific genus <italic><tp:taxon-name><tp:taxon-name-part taxon-name-part-type="genus">Eviota</tp:taxon-name-part></tp:taxon-name></italic> with descriptions of eight new species (<tp:taxon-name><tp:taxon-name-part taxon-name-part-type="subclass">Teleostei</tp:taxon-name-part></tp:taxon-name>: <tp:taxon-name><tp:taxon-name-part taxon-name-part-type="family">Gobiidae</tp:taxon-name-part></tp:taxon-name>).</article-title><source>Smithsonian Contributions to Zoology</source><volume>315</volume>: <fpage>1</fpage>–<lpage>127</lpage>.</mixed-citation></ref></ref-list></tp:taxon-treatment>
